# Supplementary material for: Association between chronic stress and the epigenome: Exploration of psychological and biological stress
Source: PLoS One. 2026 Apr 6;21(4):e0346517. doi: 10.1371/journal.pone.0346517 (PMC13052847; doi:10.1371/journal.pone.0346517)
Supplement: S1 Table — Includes information regarding CpG Site, log fold change, average methylation, p value, FDR adjusted p value, chromosome, position, location type, and gene annotation. (XLSX) [file pone.0346517.s003.xlsx]

## Sheet: ss.hits2_dnam_ema_combat.beta_a
CpG Site	logFC	AvgMeth	P.Value	FDR adj.P.Val	chr	pos	island	gene	cg
cg20356878	0.174527	0.332546	1.48e-07	0.00544301	chr3	121714668	S_Shelf	ILDR1	cg20356878
cg05030953	0.129632	0.674998	1.81e-06	0.0130076	chr6	31241000	S_Shore	HLA-C	cg05030953
cg26094651	0.12487	0.738597	7.2e-06	0.0231583	chr2	1802045	Island	MYT1L	cg26094651
cg24186951	0.121005	0.382613	4.39e-05	0.0439676	chr2	59504985	OpenSea	LOC101927285	cg24186951
cg21862353	0.106972	0.679186	9.75e-06	0.0260183	chr2	1801628	Island	MYT1L	cg21862353
cg21167402	0.100101	0.200004	4.42e-05	0.044058	chr5	1594676	Island	SDHAP3	cg21167402
cg24960960	0.0992867	0.156043	2.68e-05	0.0372735	chr5	1594678	Island	SDHAP3	cg24960960
cg17469479	0.0964524	0.595666	2.64e-05	0.0369927	chr12	10183208	OpenSea	CLEC9A	cg17469479
cg19427746	0.0892581	0.27528	5.11e-06	0.0203323	chr17	4889932	N_Shore	CAMTA2;CAMTA2;CAMTA2;CAMTA2	cg19427746
cg12950816	0.0877236	0.182611	1.22e-05	0.028814	chr7	1198977	Island	ZFAND2A	cg12950816
cg10482057	0.0833156	0.437008	3.48e-05	0.0404626	chr6	24583614	OpenSea	KIAA0319;KIAA0319;KIAA0319;KIAA0319;KIAA0319	cg10482057
cg03464017	0.0806662	0.727016	3.55e-05	0.0406936	chr6	16217761	OpenSea		cg03464017
cg20736913	0.0800856	0.785464	5.71e-07	0.00715441	chr11	55857374	OpenSea		cg20736913
cg01517571	0.0719079	0.741092	9.32e-07	0.00907251	chr1	55089959	OpenSea	ACOT11;FAM151A	cg01517571
cg13101941	0.0712844	0.212027	5.29e-05	0.0458548	chr3	30557949	OpenSea		cg13101941
cg04849161	0.0704055	0.732445	4.61e-05	0.0450185	chr8	6397024	OpenSea	ANGPT2;ANGPT2;ANGPT2;MCPH1	cg04849161
cg06153448	0.068109	0.585344	5.05e-05	0.0456613	chr2	9324127	OpenSea		cg06153448
cg15175717	0.0670548	0.698233	3.01e-07	0.00582239	chr5	140589508	N_Shore	PCDHB12	cg15175717
cg20288617	0.066283	0.67003	7.05e-07	0.00789959	chr4	22239907	OpenSea		cg20288617
cg15529130	0.0653934	0.767442	7.56e-06	0.0232101	chr5	30804945	OpenSea		cg15529130
cg04206190	0.0646606	0.145591	1.61e-05	0.0316283	chr7	65592179	OpenSea	CRCP;CRCP;CRCP;CRCP;CRCP	cg04206190
cg05622025	0.0625241	0.315929	3.47e-05	0.0404626	chr6	48055426	OpenSea		cg05622025
cg19149522	0.061256	0.722275	5.2e-05	0.0456926	chr7	6616423	N_Shore	ZDHHC4;ZDHHC4;ZDHHC4;ZDHHC4	cg19149522
cg08817840	0.0604766	0.739395	1.83e-05	0.0326311	chr2	25920923	OpenSea		cg08817840
cg12184421	0.059854	0.602538	1.36e-06	0.0110477	chr1	167409136	Island	CD247;CD247	cg12184421
cg12315994	0.0568602	0.864989	1.96e-07	0.0055803	chr19	19036805	N_Shelf	DDX49;DDX49	cg12315994
cg14914163	0.0551919	0.901181	4.97e-06	0.020219	chr6	138833586	OpenSea	NHSL1	cg14914163
cg25597625	0.0547544	0.420464	4.22e-06	0.0183506	chr6	24583496	OpenSea	KIAA0319;KIAA0319;KIAA0319;KIAA0319;KIAA0319	cg25597625
cg10377582	0.0544394	0.567824	2.26e-05	0.0348699	chr12	51612794	S_Shore	POU6F1	cg10377582
cg03713963	0.0508068	0.672158	7.64e-06	0.0232101	chr17	1062968	N_Shore	ABR;ABR	cg03713963
cg04619955	0.0506931	0.750447	1.95e-06	0.013166	chr12	53907038	OpenSea	ATF7;ATF7;LOC100652999;ATF7	cg04619955
cg27589058	0.0504698	0.392568	2.03e-05	0.0335926	chr20	45804311	OpenSea	EYA2;EYA2	cg27589058
cg22701493	0.0503134	0.501292	5.16e-05	0.0456926	chr3	63320241	OpenSea	SYNPR	cg22701493
cg13063040	0.0495749	0.324027	5.55e-07	0.00707841	chr8	145669623	Island	NFKBIL2	cg13063040
cg18073702	0.0495558	0.83604	3.6e-06	0.0172798	chr3	10202595	N_Shelf		cg18073702
cg10372770	0.0488811	0.652141	2.75e-05	0.0374979	chr19	12377156	Island		cg10372770
cg19000959	0.048546	0.440197	3.55e-05	0.0406936	chr19	37861449	N_Shore	ZNF527	cg19000959
cg01707313	0.0474035	0.821058	3.21e-05	0.0396334	chr17	77536389	OpenSea		cg01707313
cg08309069	0.0462364	0.808801	1.95e-05	0.0332804	chr6	31240651	S_Shore	HLA-C	cg08309069
cg16915215	0.0460261	0.880877	1.9e-06	0.0131107	chr2	234579903	OpenSea	UGT1A9;UGT1A8;UGT1A10	cg16915215
cg21044329	0.0457585	0.441361	4.37e-05	0.0438762	chr17	32940301	OpenSea	TMEM132E	cg21044329
cg18000076	0.0455623	0.410032	1.76e-05	0.0325228	chr11	835377	S_Shore	CD151;CD151;CD151;CD151	cg18000076
cg07745166	0.0455399	0.225762	4.31e-06	0.0185827	chr5	140213838	N_Shore	PCDHA6;PCDHA2;PCDHA1;PCDHA7;PCDHA1;PCDHA6;PCDHA5;PCDHA7;PCDHA3;PCDHA4	cg07745166
cg01033356	0.0448984	0.901334	4e-05	0.041918	chr10	1402917	N_Shore	ADARB2	cg01033356
cg21144735	0.0448646	0.124403	2.52e-08	0.00208437	chr14	77533057	OpenSea	LOC283575	cg21144735
cg10927178	0.0443386	0.132404	3.07e-06	0.0157009	chr20	56883965	N_Shore	RAB22A;PPP4R1L	cg10927178
cg03614625	0.0434466	0.204136	3.95e-05	0.0418645	chr16	87642108	OpenSea	JPH3;JPH3	cg03614625
cg19879272	0.0429229	0.874617	2.85e-05	0.0380328	chr10	99153278	OpenSea	RRP12;RRP12;RRP12	cg19879272
cg00914028	0.0428425	0.406713	3.93e-05	0.0417463	chr7	127762091	OpenSea		cg00914028
cg11427280	0.0427911	0.484126	3.48e-06	0.0170225	chr12	132103009	OpenSea		cg11427280
cg19254498	0.0418526	0.244402	7.52e-06	0.0232101	chr1	218523671	S_Shelf	TGFB2;TGFB2	cg19254498
cg02845279	0.0416362	0.876612	1.89e-05	0.032995	chr7	18933855	OpenSea	HDAC9;HDAC9;HDAC9	cg02845279
cg04836851	0.0413971	0.47434	6.2e-05	0.0493016	chr5	140562819	N_Shore	PCDHB16	cg04836851
cg13808032	0.0405164	0.84112	8.09e-06	0.0240546	chr10	36813187	OpenSea		cg13808032
cg11603443	0.0402016	0.440658	3.98e-05	0.041918	chr3	58572520	Island		cg11603443
cg22461390	0.0401335	0.825327	1.87e-06	0.0131107	chr8	1764329	Island	MIR596	cg22461390
cg04590366	0.0400472	0.833229	2.48e-05	0.0364168	chr6	139090836	N_Shelf		cg04590366
cg27524988	0.0400123	0.767092	4.72e-05	0.0455285	chr6	24583477	OpenSea	KIAA0319;KIAA0319;KIAA0319;KIAA0319;KIAA0319	cg27524988
cg04664465	0.0395321	0.66396	5.84e-05	0.048303	chr5	31048607	OpenSea		cg04664465
cg23850205	0.0394891	0.245464	9.33e-06	0.0257002	chr19	7967913	N_Shore	MAP2K7	cg23850205
cg11038423	0.0392619	0.472597	6.79e-06	0.0225233	chr20	58196543	OpenSea	PHACTR3;PHACTR3	cg11038423
cg11958495	0.0389078	0.438982	3.49e-09	0.000645935	chr1	167409198	S_Shore	CD247;CD247	cg11958495
cg09971646	0.038832	0.296508	2.41e-05	0.0358492	chr14	101194145	S_Shore	DLK1	cg09971646
cg27497751	0.0382913	0.221555	1.55e-05	0.0314972	chr19	7967946	N_Shore	MAP2K7	cg27497751
cg11070863	0.0377749	0.619352	2.99e-07	0.00582239	chr1	23279554	Island		cg11070863
cg06527844	0.0363259	0.738992	2.18e-05	0.0344473	chr2	4762764	OpenSea		cg06527844
cg10180052	0.0359335	0.618991	1.87e-05	0.0327841	chr16	2018558	Island	RNF151	cg10180052
cg14871138	0.0357483	0.623784	3.95e-08	0.00292217	chr20	61340885	Island	NTSR1	cg14871138
cg13095865	0.0357329	0.77194	6.85e-06	0.0225269	chr5	137259805	OpenSea	PKD2L2;PKD2L2;PKD2L2;PKD2L2	cg13095865
cg02108409	0.0351215	0.893203	1.16e-05	0.0282109	chr5	149575031	OpenSea	SLC6A7	cg02108409
cg00125205	0.0349465	0.51618	5.6e-05	0.0472708	chr4	36282463	OpenSea	DTHD1	cg00125205
cg07967246	0.0347634	0.842683	2.61e-05	0.0369841	chr1	197305177	OpenSea	CRB1;CRB1;CRB1;CRB1;CRB1;CRB1	cg07967246
cg17550721	0.0344268	0.897962	4.51e-05	0.0445141	chr5	176375408	OpenSea	UIMC1;UIMC1;UIMC1	cg17550721
cg23120077	0.0343904	0.762318	2.64e-07	0.00582239	chr2	220381655	S_Shelf	ASIC4	cg23120077
cg03468793	0.0342512	0.745807	2.39e-05	0.0358492	chr3	139497909	OpenSea		cg03468793
cg16160105	0.0337782	0.556911	4.82e-05	0.0456283	chr12	52715050	Island	KRT83	cg16160105
cg13163833	0.0337397	0.294634	6.5e-06	0.0225233	chr2	176954533	N_Shore		cg13163833
cg19402395	0.0335169	0.164586	1.58e-05	0.0316283	chr19	36466709	OpenSea		cg19402395
cg19716264	0.0334788	0.389027	2.22e-05	0.0345752	chr1	245182150	OpenSea	EFCAB2;EFCAB2;EFCAB2;EFCAB2	cg19716264
cg18073390	0.0330087	0.477211	2.39e-05	0.0358492	chr5	140166568	N_Shore	PCDHA1;PCDHA1;PCDHA1	cg18073390
cg17231677	0.032713	0.516617	5.58e-05	0.0471271	chr10	102671993	N_Shore	FAM178A;FAM178A;FAM178A	cg17231677
cg10230591	0.0326216	0.698211	8.31e-06	0.0241983	chr13	44818496	OpenSea		cg10230591
cg26742280	0.0324849	0.340651	4.01e-05	0.041918	chr1	236557670	N_Shore	EDARADD;EDARADD	cg26742280
cg19683655	0.0324697	0.821745	8.78e-06	0.0250672	chr10	85440299	OpenSea		cg19683655
cg05514002	0.0323452	0.769418	1.95e-05	0.0332699	chr11	8102026	N_Shore	TUB;TUB	cg05514002
cg03290683	0.0320793	0.908356	3.88e-05	0.0416275	chr2	101364000	OpenSea		cg03290683
cg27612324	0.0315279	0.247999	6.01e-05	0.0491156	chr12	133177383	N_Shore		cg27612324
cg10830310	0.0313745	0.921441	2.87e-05	0.0380883	chr1	6653941	S_Shore	KLHL21	cg10830310
cg00347775	0.0312227	0.789798	1.85e-05	0.0327238	chr22	43829831	N_Shore	MPPED1	cg00347775
cg13235761	0.0311811	0.618737	2.81e-06	0.0151802	chr1	203561580	OpenSea		cg13235761
cg12318852	0.0307885	0.839741	4.35e-05	0.0438753	chr8	130583498	OpenSea	CCDC26;CCDC26;CCDC26;CCDC26	cg12318852
cg22793204	0.0305883	0.807785	4.31e-05	0.0436762	chr3	56836561	S_Shore	ARHGEF3;ARHGEF3;ARHGEF3	cg22793204
cg24534880	0.0303793	0.820794	2.1e-07	0.0055803	chr15	78010309	OpenSea	LINGO1;LINGO1;LINGO1;LINGO1;LINGO1;LINGO1;LINGO1;LINGO1	cg24534880
cg01112801	0.0301179	0.879207	1.44e-05	0.0310283	chr21	30443603	N_Shore	CCT8	cg01112801
cg13075444	0.0299738	0.84342	1.51e-05	0.0314935	chr11	33680427	Island	C11orf41	cg13075444
cg07336438	0.029796	0.404411	6.39e-05	0.0496478	chr16	1131466	S_Shore		cg07336438
cg10371615	0.0294103	0.77798	3.6e-05	0.0409142	chr7	157277398	S_Shore		cg10371615
cg20135711	0.0292358	0.87117	1.24e-05	0.0288757	chr12	53592259	S_Shore	ITGB7	cg20135711
cg22891413	0.0286643	0.923543	1.91e-05	0.0330772	chr5	1407569	OpenSea	SLC6A3	cg22891413
cg21396064	0.0285384	0.23916	3.03e-06	0.0156739	chr16	14397766	S_Shore	MIR193B	cg21396064
cg02978168	0.0282704	0.39683	1.79e-06	0.0129842	chr18	76695123	S_Shore		cg02978168
cg18604560	0.0282514	0.202971	5.99e-05	0.0490017	chr1	23999782	OpenSea		cg18604560
cg24057514	0.0282424	0.571243	2.09e-05	0.0341473	chr11	2293181	S_Shore	ASCL2	cg24057514
cg27529413	0.0282139	0.90382	2.26e-05	0.0348699	chr2	37841563	OpenSea		cg27529413
cg00513676	0.0281384	0.237111	2.97e-06	0.0156739	chr12	14772144	OpenSea	GUCY2C;PLBD1-AS1;GUCY2C	cg00513676
cg08708194	0.0280238	0.263539	1.51e-05	0.0314935	chr20	40037050	OpenSea	CHD6	cg08708194
cg05446675	0.0279377	0.436735	1.89e-05	0.032995	chr19	52954837	Island	ZNF534;ZNF534	cg05446675
cg15597984	0.0277361	0.698689	2.92e-07	0.00582239	chr22	42527061	S_Shore	CYP2D6;CYP2D6	cg15597984
cg17235008	0.027526	0.876082	2.78e-05	0.0374979	chr12	121017486	N_Shore	POP5;POP5	cg17235008
cg23076351	0.0274048	0.22076	5.08e-05	0.0456613	chr10	101088840	N_Shore	CNNM1	cg23076351
cg24961123	0.0272095	0.899933	1.48e-05	0.0312379	chr11	7669321	OpenSea	PPFIBP2;PPFIBP2;PPFIBP2	cg24961123
cg19734801	0.0271212	0.952315	2.13e-05	0.034344	chr5	131281112	Island		cg19734801
cg01640727	0.0270769	0.705274	6.1e-05	0.0491467	chr17	44029468	S_Shelf	MAPT;MAPT;MAPT;MAPT;MAPT;MAPT	cg01640727
cg01091117	0.0270419	0.155407	4.21e-05	0.0431467	chr5	40682333	S_Shore	PTGER4	cg01091117
cg13381423	0.0270317	0.730037	2.19e-05	0.0345088	chr22	27194680	OpenSea		cg13381423
cg26742256	0.026987	0.832488	2.18e-05	0.0344473	chr17	10453307	OpenSea	MYH2;MYH2;MYHAS	cg26742256
cg00398767	0.0266692	0.804465	5.05e-06	0.0203323	chr5	109037023	OpenSea	MAN2A1	cg00398767
cg18062555	0.026649	0.724792	1.28e-05	0.0291315	chr3	108100656	OpenSea	MYH15	cg18062555
cg12215871	0.0264843	0.85359	1.46e-05	0.0311325	chr7	4248648	OpenSea	SDK1;SDK1	cg12215871
cg26455542	0.0264102	0.817916	3.28e-05	0.0398989	chr4	122672354	OpenSea		cg26455542
cg15948904	0.0263521	0.519653	1.93e-05	0.0331311	chr12	132906914	S_Shore	GALNT9;LOC101928416	cg15948904
cg15765015	0.0262879	0.855782	3.13e-05	0.0392538	chr12	129098564	OpenSea	TMEM132C	cg15765015
cg13282594	0.0261204	0.688537	1.76e-05	0.0325228	chr1	156211609	N_Shelf	BGLAP	cg13282594
cg06697425	0.0260533	0.557771	4.55e-05	0.0448165	chr17	72915897	Island	USH1G	cg06697425
cg14340782	0.0259287	0.791985	4.39e-06	0.0186709	chr18	71294087	OpenSea		cg14340782
cg09369294	0.025762	0.912525	1.37e-06	0.0110477	chr17	3483541	OpenSea	TRPV1;TRPV1;TRPV1;TRPV1	cg09369294
cg26912636	0.0254172	0.565093	1.54e-05	0.0314972	chr20	56286391	S_Shore	PMEPA1;PMEPA1;PMEPA1;PMEPA1;PMEPA1	cg26912636
cg15501552	0.0253678	0.608105	3.39e-05	0.0398989	chr19	47153327	S_Shore	DACT3	cg15501552
cg12329853	0.0252115	0.882445	3.71e-07	0.00589487	chr10	29834266	OpenSea	MIR604;SVIL;SVIL	cg12329853
cg20517911	0.0250847	0.726647	2.44e-05	0.0361585	chr22	36278499	OpenSea	RBFOX2;RBFOX2	cg20517911
cg00436253	0.0249029	0.663588	6.05e-05	0.0491456	chr17	16373725	OpenSea	LRRC75A-AS1;LRRC75A-AS1;LRRC75A-AS1;LRRC75A-AS1;LRRC75A-AS1;LRRC75A-AS1;LRRC75A-AS1;LRRC75A-AS1;LRRC75A-AS1;LRRC75A-AS1;LRRC75A;LRRC75A	cg00436253
cg13986049	0.0248534	0.16454	8.97e-06	0.0254301	chr6	97888625	OpenSea	LOC101927314	cg13986049
cg27356520	0.0248116	0.832879	3e-06	0.0156739	chr14	65636202	OpenSea		cg27356520
cg18121862	0.0247317	0.673095	4.9e-05	0.0456613	chr14	101195312	S_Shore	DLK1	cg18121862
cg08919235	0.0242691	0.803864	3.77e-05	0.0415484	chr7	155811336	OpenSea		cg08919235
cg25359981	0.024226	0.885913	1.13e-05	0.028056	chr4	64214848	Island		cg25359981
cg08237348	0.0241109	0.915992	1.42e-05	0.0310283	chr6	38684210	S_Shore		cg08237348
cg08347124	0.0240528	0.372944	3.79e-05	0.0415484	chr17	11155133	OpenSea	SHISA6;SHISA6;SHISA6	cg08347124
cg23080769	0.0239923	0.814467	1.3e-07	0.00533021	chr1	171217189	OpenSea	FMO1	cg23080769
cg19672016	0.0237965	0.92256	3.98e-05	0.041918	chr5	55599673	OpenSea		cg19672016
cg23681110	0.0237256	0.76363	5.47e-06	0.0209301	chr8	140847721	OpenSea	TRAPPC9;TRAPPC9	cg23681110
cg17376472	0.0237052	0.847597	5.38e-05	0.0463302	chr3	169166043	OpenSea	MECOM;MECOM	cg17376472
cg01965497	0.0234786	0.753618	1.48e-06	0.0117711	chr18	59518092	OpenSea	RNF152	cg01965497
cg07138491	0.0232553	0.15056	9.33e-06	0.0257002	chr1	43613173	N_Shore	FAM183A	cg07138491
cg23488692	0.0230709	0.915107	1.3e-06	0.0109575	chr6	160299965	OpenSea		cg23488692
cg06439035	0.022968	0.364241	2.38e-05	0.0358492	chr19	5364763	OpenSea		cg06439035
cg14742802	0.0229151	0.875685	4.79e-05	0.0456283	chr4	8153998	N_Shore	ABLIM2;ABLIM2;ABLIM2;ABLIM2;ABLIM2;ABLIM2;ABLIM2	cg14742802
cg06145614	0.0227546	0.90423	1.03e-06	0.00969574	chr5	9851754	OpenSea	LOC285692	cg06145614
cg05586490	0.0227418	0.916333	2.77e-05	0.0374979	chr11	73744968	OpenSea	C2CD3	cg05586490
cg18281708	0.0227083	0.864889	3.08e-05	0.039039	chr5	123286596	OpenSea		cg18281708
cg08776260	0.0225249	0.919784	5.44e-05	0.0465299	chr12	83289038	OpenSea	TMTC2	cg08776260
cg22507558	0.0224136	0.85066	2.29e-05	0.0350841	chr8	35135754	OpenSea	UNC5D	cg22507558
cg07518101	0.0223294	0.714262	1.68e-06	0.0129115	chr18	24219872	OpenSea	KCTD1;KCTD1	cg07518101
cg14321861	0.0222922	0.847469	5.62e-05	0.0473829	chr17	27287531	OpenSea	SEZ6;SEZ6;SEZ6;SEZ6;SEZ6;SEZ6	cg14321861
cg17741986	0.0222375	0.307928	5.11e-07	0.00664304	chr5	178367621	Island	ZNF454	cg17741986
cg20315326	0.022105	0.619143	9.22e-06	0.0256428	chr17	54204008	OpenSea		cg20315326
cg20886183	0.0220431	0.838654	5.93e-06	0.0214915	chr11	133230391	N_Shore	OPCML	cg20886183
cg13295244	0.0219553	0.908926	6.08e-05	0.0491467	chr17	74901929	OpenSea	MGAT5B;MGAT5B;MGAT5B	cg13295244
cg04893386	0.0219328	0.770001	3.93e-05	0.0417463	chr7	131271102	OpenSea		cg04893386
cg02470851	0.0219304	0.901959	2.62e-05	0.0369841	chr2	127892594	OpenSea		cg02470851
cg08907868	0.0218957	0.870734	2.49e-05	0.0364168	chr4	185342501	OpenSea	IRF2	cg08907868
cg00757933	0.0218942	0.0923721	2.55e-05	0.0368604	chr6	29760864	Island	HCG4	cg00757933
cg23291126	0.0218468	0.754769	1.03e-05	0.0269151	chr10	43427850	N_Shore		cg23291126
cg16187013	0.0217632	0.674675	3.78e-05	0.0415484	chr10	133949209	S_Shore	JAKMIP3	cg16187013
cg01857012	0.0217412	0.138469	3.73e-05	0.0414636	chr11	314360	N_Shore	IFITM1	cg01857012
cg19713947	0.0216338	0.231626	2.6e-05	0.0369841	chr1	200005635	S_Shore	NR5A2;NR5A2	cg19713947
cg16181700	0.0215585	0.204617	4.76e-05	0.0456283	chr6	39196071	N_Shore	KCNK5	cg16181700
cg04252313	0.021538	0.918409	2.12e-05	0.0342405	chr2	109088143	OpenSea	GCC2;GCC2	cg04252313
cg26537323	0.0214847	0.874751	4.43e-05	0.044058	chr6	32014059	OpenSea	TNXB;TNXB	cg26537323
cg02968257	0.0212796	0.887718	1.37e-06	0.0110477	chr17	8170931	OpenSea	PFAS	cg02968257
cg04606020	0.0212479	0.229976	2.32e-05	0.0355223	chr12	56139467	S_Shore	GDF11	cg04606020
cg10174926	0.02102	0.895972	4.55e-05	0.0448165	chr14	72818968	OpenSea	RGS6;RGS6;RGS6;RGS6;RGS6;RGS6;RGS6;RGS6;RGS6;RGS6	cg10174926
cg26926631	0.0208762	0.879949	2.56e-06	0.0148802	chr14	91765808	OpenSea	CCDC88C	cg26926631
cg24861013	0.0207938	0.92769	2.56e-05	0.0369081	chr2	114733020	N_Shelf		cg24861013
cg13204432	0.0207208	0.838065	6.82e-06	0.0225233	chr2	51074939	OpenSea	NRXN1;NRXN1	cg13204432
cg20739354	0.0206622	0.880173	2.77e-07	0.00582239	chr1	153898552	S_Shelf		cg20739354
cg21761355	0.0206274	0.691058	5.79e-05	0.0479871	chr12	131930674	OpenSea		cg21761355
cg19681356	0.0204397	0.848843	1.56e-05	0.0315284	chr16	47103678	OpenSea		cg19681356
cg10384093	0.020367	0.78914	2.76e-05	0.0374979	chr16	73371499	OpenSea		cg10384093
cg03215137	0.020363	0.128607	7.85e-06	0.0236053	chr12	54393687	Island	HOXC9	cg03215137
cg21642169	0.0203515	0.815456	3.55e-05	0.0406936	chr4	36585501	OpenSea		cg21642169
cg15071899	0.0203123	0.843689	8.8e-07	0.00881491	chr7	156228452	OpenSea		cg15071899
cg12714007	0.0202469	0.792315	4.62e-05	0.0450243	chr11	119233234	N_Shore	USP2;USP2	cg12714007
cg08645402	0.0202142	0.827524	9.2e-06	0.0256428	chr16	4508243	OpenSea		cg08645402
cg15042142	0.0201128	0.887155	4.7e-05	0.0454744	chr15	101563871	OpenSea	LRRK1	cg15042142
cg21452013	0.0200193	0.905109	2.1e-05	0.0341473	chr3	31269300	OpenSea		cg21452013
cg04591032	0.0197646	0.106619	2.45e-05	0.0362064	chr17	46827458	Island		cg04591032
cg22309518	0.0195553	0.759651	7.64e-07	0.00818626	chr19	59009983	N_Shore	SLC27A5	cg22309518
cg27607438	0.0189846	0.755495	4.81e-05	0.0456283	chr10	133058988	S_Shore	TCERG1L	cg27607438
cg25613602	0.0189101	0.848395	2.61e-05	0.0369841	chr5	58081045	OpenSea	RAB3C	cg25613602
cg03759094	0.0188199	0.725294	3.22e-05	0.0396334	chr16	626167	N_Shelf	PIGQ;PIGQ	cg03759094
cg06104667	0.018771	0.944521	4.37e-05	0.0438762	chr7	72742068	Island	TRIM50;FKBP6;TRIM50;FKBP6	cg06104667
cg09900984	0.0186436	0.784519	3.81e-05	0.0415484	chr12	132869299	N_Shelf	GALNT9	cg09900984
cg10420310	0.0184076	0.124304	1.45e-05	0.0310283	chr16	14397576	S_Shore	MIR193B	cg10420310
cg06459662	0.0182845	0.902142	1.51e-05	0.0314935	chr16	47497822	S_Shelf	PHKB;PHKB	cg06459662
cg16616053	0.0180637	0.838365	5.22e-05	0.0456926	chr16	13924334	OpenSea		cg16616053
cg03459920	0.0180487	0.924809	8.12e-06	0.0240546	chr8	6386114	OpenSea	ANGPT2;ANGPT2;ANGPT2;MCPH1	cg03459920
cg12366998	0.0179814	0.824534	1.8e-05	0.0326311	chr7	2501378	S_Shore		cg12366998
cg02061170	0.0179582	0.848662	3.11e-05	0.0391633	chr6	20398204	N_Shelf		cg02061170
cg18367027	0.017954	0.536841	3.93e-05	0.0417463	chr10	105989148	N_Shelf	C10orf79	cg18367027
cg24185130	0.0178244	0.765387	4.42e-05	0.044058	chr19	2101362	S_Shelf	AP3D1;AP3D1	cg24185130
cg14334643	0.0178146	0.859239	1.81e-05	0.0326311	chr7	133164642	OpenSea	EXOC4;EXOC4	cg14334643
cg06428717	0.0178093	0.755868	1.07e-06	0.0098874	chr20	56497570	OpenSea		cg06428717
cg04106121	0.0178072	0.853447	3.68e-05	0.0410993	chr10	72319578	OpenSea	PALD1	cg04106121
cg13799180	0.0175965	0.810199	2.63e-05	0.0369927	chr7	17413120	OpenSea	KCCAT333;KCCAT333	cg13799180
cg07955271	0.0175586	0.558961	9.6e-06	0.0258681	chr16	11976553	OpenSea	GSPT1;GSPT1;GSPT1	cg07955271
cg01820192	0.017545	0.42154	1.79e-05	0.0326311	chr21	44869762	OpenSea	C21orf125	cg01820192
cg12806298	0.0175243	0.889296	7.94e-07	0.00838956	chr20	48908092	OpenSea	LINC01270	cg12806298
cg13640670	0.0175195	0.817655	4.98e-05	0.0456613	chr1	157493914	OpenSea	FCRL5;FCRL5	cg13640670
cg02059766	0.0170626	0.905044	5.28e-05	0.0458548	chr6	107147751	OpenSea		cg02059766
cg03399574	0.0170489	0.837871	4.15e-06	0.0183016	chr13	19759420	OpenSea		cg03399574
cg02524010	0.0169538	0.786327	6.3e-05	0.0494618	chr16	69117679	OpenSea	TMCO7	cg02524010
cg17289601	0.0169493	0.89758	4.45e-05	0.0440886	chr2	15048093	OpenSea		cg17289601
cg17089785	0.0169284	0.816423	1.43e-05	0.0310283	chr15	99562412	S_Shelf		cg17089785
cg16879895	0.0168165	0.89434	2.55e-05	0.0369072	chr13	79236684	S_Shelf		cg16879895
cg22152728	0.0165234	0.110957	5.87e-05	0.0483414	chr11	20185382	Island		cg22152728
cg23433418	0.0162996	0.749774	1.67e-05	0.0319842	chr22	24826825	OpenSea	ADORA2A;ADORA2A;ADORA2A;ADORA2A;ADORA2A;ADORA2A;ADORA2A;ADORA2A-AS1;SPECC1L-ADORA2A	cg23433418
cg02967150	0.0162568	0.866733	3.97e-06	0.0180229	chr4	77558486	OpenSea	SHROOM3	cg02967150
cg11449496	0.0162369	0.896749	1.22e-07	0.00533021	chr12	122340013	OpenSea	PSMD9;PSMD9;PSMD9	cg11449496
cg01185502	0.0161344	0.836032	2.36e-05	0.0357447	chr20	60456503	Island	CDH4	cg01185502
cg14980016	0.0159708	0.819211	3.14e-05	0.0392538	chr7	143061157	S_Shore	FAM131B;FAM131B	cg14980016
cg17075155	0.0159144	0.901265	4.97e-05	0.0456613	chr1	234686140	OpenSea		cg17075155
cg12022272	0.0158128	0.879183	5.86e-05	0.0483405	chr19	48772990	N_Shelf	ZNF114	cg12022272
cg19880015	0.0157846	0.375939	5.14e-05	0.0456926	chr8	106200995	OpenSea		cg19880015
cg00000109	0.0156982	0.856654	6.22e-06	0.0222454	chr3	171916037	OpenSea	FNDC3B;FNDC3B	cg00000109
cg16901014	0.015562	0.664373	2.82e-05	0.0378316	chr8	146051423	N_Shore	ZNF7	cg16901014
cg01835282	0.0155393	0.903628	6.97e-06	0.0225269	chr6	168710203	Island	DACT2	cg01835282
cg07201450	0.0153814	0.903133	4.07e-06	0.0181407	chr1	58716662	S_Shore	DAB1	cg07201450
cg10398285	0.015049	0.730243	1.28e-05	0.0291169	chr16	4405749	OpenSea	CORO7-PAM16;CORO7;CORO7;CORO7	cg10398285
cg25847466	0.015	0.888913	1.09e-06	0.00992867	chr14	74255417	S_Shore	ELMSAN1;LOC100506476	cg25847466
cg04459433	0.0149854	0.874443	4.03e-06	0.0180542	chr13	106590046	OpenSea		cg04459433
cg14455541	0.0148126	0.957326	4.61e-07	0.00644725	chr20	49203350	OpenSea	FAM65C	cg14455541
cg13548265	0.0143768	0.159557	1.26e-05	0.0290941	chr11	67889607	Island	CHKA;CHKA	cg13548265
cg24094029	0.0142741	0.892523	6.26e-06	0.0222454	chr12	53013048	OpenSea	KRT73	cg24094029
cg01726805	0.0142395	0.873905	1.44e-05	0.0310283	chr5	75972882	OpenSea	IQGAP2;IQGAP2;IQGAP2;IQGAP2	cg01726805
cg21458041	0.014155	0.819852	7.34e-06	0.0232101	chr16	11364014	OpenSea	TNP2	cg21458041
cg15026696	0.0140399	0.063943	2.61e-05	0.0369841	chr1	15736072	Island	EFHD2	cg15026696
cg00321357	0.0140296	0.855142	4.39e-05	0.0439676	chr18	71708666	OpenSea		cg00321357
cg06348853	0.0139691	0.863442	1.88e-05	0.0328784	chr4	7713175	OpenSea	SORCS2	cg06348853
cg00553107	0.0139574	0.851561	2.99e-05	0.0386495	chr9	132381661	N_Shore	C9orf50	cg00553107
cg11779551	0.0138723	0.551884	4.98e-05	0.0456613	chr3	45736063	OpenSea	SACM1L	cg11779551
cg17259948	0.0137679	0.819929	3.24e-05	0.0396713	chr3	145940168	OpenSea	PLSCR4;PLSCR4;PLSCR4;PLSCR4;PLSCR4	cg17259948
cg10689789	0.0137092	0.883217	4.43e-05	0.044058	chr19	57347793	N_Shelf	PEG3;PEG3;ZIM2;ZIM2;ZIM2;PEG3;PEG3	cg10689789
cg13768503	0.0136956	0.891247	5.56e-05	0.0471271	chr9	72767353	OpenSea	MAMDC2	cg13768503
cg04834480	0.0133539	0.901366	6.63e-06	0.0225233	chr2	16380334	OpenSea		cg04834480
cg13640122	0.0132111	0.888896	5.09e-05	0.0456613	chr7	47596792	OpenSea	TNS3	cg13640122
cg07576541	0.0131405	0.881263	2.02e-05	0.0335926	chr1	153630883	N_Shore	SNAPIN	cg07576541
cg16594214	0.0130645	0.731315	2.8e-06	0.0151802	chr11	70035873	OpenSea		cg16594214
cg14224772	0.0129852	0.885907	4.73e-05	0.0455743	chr1	1319383	N_Shelf		cg14224772
cg26794700	0.0125084	0.899273	1.58e-05	0.0316283	chr11	56587595	OpenSea		cg26794700
cg25516159	0.0122444	0.889541	5.02e-05	0.0456613	chr19	472164	S_Shelf	ODF3L2	cg25516159
cg12803215	0.0121087	0.895389	3.5e-06	0.0170225	chr16	57924651	OpenSea	CNGB1;CNGB1	cg12803215
cg15558717	0.0120205	0.879904	6.09e-05	0.0491467	chr7	116188688	OpenSea	CAV1	cg15558717
cg08405984	0.0119992	0.912992	1.92e-05	0.0331311	chr7	70111413	OpenSea	AUTS2;AUTS2	cg08405984
cg19645258	0.0119657	0.847665	1.79e-05	0.0326311	chr15	86194893	OpenSea	AKAP13;AKAP13;AKAP13	cg19645258
cg01785906	0.0119328	0.88101	6.93e-06	0.0225269	chr6	32065659	S_Shore	TNXB	cg01785906
cg27015821	0.0118888	0.801982	3.33e-05	0.0398989	chr1	6002148	OpenSea	NPHP4;NPHP4;NPHP4;NPHP4	cg27015821
cg20824932	0.0118685	0.896416	2.63e-05	0.0369927	chr6	132568050	OpenSea		cg20824932
cg07059712	0.0116044	0.901058	5.73e-05	0.0478246	chr22	36576309	OpenSea		cg07059712
cg11166565	0.0115762	0.903745	6.52e-06	0.0225233	chr4	17341710	OpenSea		cg11166565
cg04189727	0.0115224	0.911848	6.09e-05	0.0491467	chr11	64875106	N_Shore	C11orf2	cg04189727
cg02412705	0.0114887	0.869273	4.85e-05	0.0456613	chr5	148607187	OpenSea	ABLIM3;ABLIM3;ABLIM3;ABLIM3;ABLIM3	cg02412705
cg14463748	0.0114819	0.105326	4.03e-05	0.0419634	chr2	96971527	Island	SNRNP200	cg14463748
cg01706698	0.0113525	0.891403	8.81e-06	0.0250769	chr16	56995306	OpenSea	CETP	cg01706698
cg14565762	0.011317	0.905069	6.19e-05	0.0493016	chr9	130529502	N_Shelf	SH2D3C;SH2D3C	cg14565762
cg13383689	0.0112265	0.881588	2.72e-05	0.0374424	chr2	111873229	N_Shore	LOC400997;ACOXL	cg13383689
cg18171955	0.0111179	0.881421	1.51e-05	0.0314935	chr11	61546637	S_Shore	C11orf9;C11orf9	cg18171955
cg06300222	0.0110352	0.899505	1.11e-05	0.0280168	chr6	38121432	OpenSea	ZFAND3	cg06300222
cg11524513	0.0110349	0.880641	1.44e-05	0.0310283	chr2	227860106	OpenSea	RHBDD1;RHBDD1	cg11524513
cg20195049	0.0109858	0.897192	4.83e-05	0.0456283	chr17	26574374	N_Shelf	PPY2	cg20195049
cg04539503	0.0109738	0.0994263	4.01e-05	0.041918	chr19	34311327	Island		cg04539503
cg26581261	0.010751	0.912006	1.46e-05	0.0311325	chr8	131095393	OpenSea	ASAP1-IT2;ASAP1;ASAP1	cg26581261
cg02824817	0.0107428	0.882166	6.95e-06	0.0225269	chr4	170265309	OpenSea		cg02824817
cg20926939	0.010566	0.882282	8.57e-07	0.00880548	chr4	17030288	OpenSea		cg20926939
cg16242498	0.0104684	0.868622	8.07e-06	0.0240546	chr6	44213193	N_Shore	HSP90AB1	cg16242498
cg20663548	0.010435	0.878515	3.98e-05	0.041918	chr11	69490942	S_Shore	ORAOV1	cg20663548
cg15972678	0.0102468	0.878615	4.25e-05	0.0432578	chr7	44500478	OpenSea	NUDCD3	cg15972678
cg19409156	0.0101837	0.893416	2.73e-05	0.0374692	chr15	48413040	OpenSea	SLC24A5	cg19409156
cg23227154	0.0101507	0.89693	8.19e-06	0.0240546	chr20	1901507	OpenSea	SIRPA;SIRPA;SIRPA	cg23227154
cg16745057	0.0101234	0.885197	1.91e-06	0.0131107	chr7	51673444	OpenSea		cg16745057
cg20593887	0.0100948	0.92068	4.89e-05	0.0456613	chr7	2106784	N_Shore	MAD1L1;MAD1L1;MAD1L1	cg20593887
cg21301942	0.0100923	0.0737372	3.15e-05	0.0393058	chr2	119608651	S_Shore		cg21301942
cg08329863	0.0100539	0.903079	2.15e-05	0.0344263	chr1	167649300	OpenSea	RCSD1	cg08329863
cg19958511	0.0100533	0.874626	6.35e-05	0.0494618	chr10	134821825	Island		cg19958511
cg01238858	0.0100383	0.896475	5.66e-06	0.0209301	chr16	11202693	OpenSea	CLEC16A	cg01238858
cg15737819	0.00981953	0.883497	6.06e-05	0.0491467	chr14	23304372	N_Shore	MMP14	cg15737819
cg26525121	0.00978533	0.887706	3.19e-05	0.0395105	chr6	14129370	OpenSea	CD83;CD83	cg26525121
cg26451724	0.00970768	0.913383	3.41e-05	0.0399923	chr22	18326352	S_Shore	MICAL3;MICAL3	cg26451724
cg25969486	0.00968481	0.89264	3.75e-05	0.0415262	chr7	30837773	OpenSea	FAM188B;INMT-FAM188B	cg25969486
cg25457744	0.00967324	0.889061	3.02e-06	0.0156739	chr6	76574963	OpenSea	MYO6;MYO6	cg25457744
cg18156278	0.00956657	0.848367	1.96e-05	0.0333814	chr17	80812339	N_Shelf	TBCD	cg18156278
cg12048185	0.00955038	0.896694	3.57e-05	0.0407697	chr4	175219018	OpenSea	CEP44;CEP44	cg12048185
cg27035806	0.00946604	0.905815	1.17e-05	0.0283903	chr5	175817338	S_Shore		cg27035806
cg21550585	0.00945102	0.928705	3.22e-05	0.0396334	chr17	74223131	Island	RNF157	cg21550585
cg05983549	0.00942467	0.892585	5.67e-05	0.0476186	chr2	220238631	OpenSea	DNPEP	cg05983549
cg09926323	0.00941023	0.913835	3.62e-05	0.0409813	chr7	76866737	OpenSea	CCDC146	cg09926323
cg12798970	0.00940728	0.91245	1.12e-05	0.028056	chr17	42626474	OpenSea		cg12798970
cg15209219	0.00940234	0.913462	3.39e-05	0.0398989	chr3	184118605	OpenSea		cg15209219
cg23909633	0.00938432	0.902222	3.9e-06	0.0180229	chr1	207070539	OpenSea	IL24;IL24	cg23909633
cg19135245	0.00922789	0.0657515	6.25e-05	0.049352	chr5	142784187	Island	NR3C1;NR3C1;NR3C1;NR3C1;NR3C1;NR3C1;NR3C1;NR3C1;NR3C1;NR3C1;NR3C1;NR3C1;NR3C1;NR3C1;NR3C1	cg19135245
cg13918206	0.00919533	0.896559	5.67e-05	0.0476186	chr9	118159781	OpenSea		cg13918206
cg10261905	0.0091653	0.889728	4.46e-05	0.0440886	chr2	197903046	OpenSea	ANKRD44	cg10261905
cg10140240	0.00916275	0.914938	1.91e-06	0.0131107	chr17	76220672	OpenSea	BIRC5;BIRC5;BIRC5;EPR1	cg10140240
cg15161950	0.00915401	0.894395	1.98e-05	0.0335869	chr2	228666891	OpenSea		cg15161950
cg11978120	0.00910632	0.872486	4.57e-05	0.0448165	chr22	25803532	S_Shelf		cg11978120
cg13777023	0.00909918	0.926092	3.51e-07	0.00589487	chr22	20964020	OpenSea		cg13777023
cg25995638	0.00909423	0.873282	4.22e-05	0.043237	chr1	110722752	OpenSea	SLC6A17	cg25995638
cg06934989	0.00901204	0.907455	3.87e-06	0.0180229	chr17	80614287	OpenSea		cg06934989
cg05418938	0.0089423	0.900633	4.18e-05	0.0429531	chr8	22477283	OpenSea	KIAA1967;KIAA1967	cg05418938
cg02637982	0.00891389	0.899241	4.43e-05	0.044058	chr3	55384998	OpenSea		cg02637982
cg05182892	0.00883583	0.90346	5.1e-05	0.0456613	chr11	11422421	OpenSea	GALNT18	cg05182892
cg13368964	0.00883199	0.917101	3.35e-05	0.0398989	chr16	2078824	S_Shore	SLC9A3R2;SLC9A3R2	cg13368964
cg03619119	0.00880453	0.865181	2.52e-05	0.0366536	chr2	80539743	OpenSea	CTNNA2;CTNNA2;CTNNA2;CTNNA2;CTNNA2;CTNNA2	cg03619119
cg21868353	0.00877571	0.891365	5.76e-05	0.0478782	chr19	12818102	OpenSea	SNORD41;TNPO2;TNPO2;TNPO2	cg21868353
cg22093632	0.0087571	0.913033	1.36e-05	0.0301608	chr20	60489596	OpenSea	CDH4;CDH4;CDH4	cg22093632
cg15781525	0.00854788	0.913142	2.89e-05	0.0381505	chr6	564561	OpenSea	EXOC2	cg15781525
cg20848921	0.00854528	0.89981	3.11e-06	0.0157009	chr3	171568577	OpenSea	TMEM212	cg20848921
cg20591112	0.00852751	0.060339	1.93e-05	0.0331311	chr21	32932324	S_Shore	TIAM1	cg20591112
cg27164386	0.00852553	0.0584813	3.64e-05	0.041077	chr5	93953562	N_Shore	SLF1;KIAA0825;KIAA0825	cg27164386
cg07548089	0.00847553	0.0642057	1.68e-05	0.0319842	chr15	34807221	Island		cg07548089
cg00839132	0.00846282	0.902121	1.99e-05	0.0335869	chr18	74692235	S_Shore	MBP;MBP;MBP;MBP;MBP	cg00839132
cg15450991	0.00844434	0.914623	7.66e-06	0.0232101	chr12	2879628	OpenSea	LOC283440;LOC283440	cg15450991
cg24490567	0.00843218	0.910667	2.94e-05	0.0383184	chr6	30157735	OpenSea	TRIM26	cg24490567
cg23031116	0.00835577	0.9113	2.96e-05	0.0384585	chr7	6189770	N_Shelf	USP42	cg23031116
cg05272888	0.0082986	0.908407	3.18e-05	0.0394065	chr10	46169183	S_Shore	ANUBL1;ANUBL1	cg05272888
cg03219493	0.00829206	0.91149	6.4e-05	0.0496478	chr14	94392408	OpenSea	FAM181A;C14orf86	cg03219493
cg21146187	0.00823673	0.915413	1.57e-06	0.0122136	chr11	47077603	OpenSea	C11orf49;C11orf49;C11orf49;C11orf49	cg21146187
cg24486518	0.00823484	0.905314	4.79e-05	0.0456283	chr19	19335275	N_Shore	NCAN	cg24486518
cg09077669	0.00820754	0.898371	4.02e-05	0.041918	chr10	116268080	OpenSea	ABLIM1;ABLIM1;ABLIM1;ABLIM1	cg09077669
cg04417317	0.00817926	0.907794	4.24e-05	0.0432578	chr8	49489987	OpenSea	LOC101929268	cg04417317
cg14810242	0.00814917	0.903207	3.34e-05	0.0398989	chr2	102087008	N_Shelf	RFX8	cg14810242
cg10724261	0.00810812	0.919605	5.49e-06	0.0209301	chr5	146777290	OpenSea	DPYSL3;DPYSL3	cg10724261
cg03757145	0.00808095	0.0855434	3.33e-05	0.0398989	chr4	76555832	Island	CDKL2	cg03757145
cg18518645	0.00797748	0.88416	1.69e-05	0.0319842	chr8	20113927	OpenSea	LZTS1	cg18518645
cg18131724	0.00796667	0.910278	5.65e-05	0.0475138	chr5	179602982	OpenSea	RASGEF1C	cg18131724
cg25019544	0.00796111	0.915205	1.59e-05	0.0316283	chr10	75138763	OpenSea	ANXA7;ANXA7;ANXA7;ANXA7	cg25019544
cg24797485	0.00794643	0.908794	1.7e-05	0.0319842	chr5	6222124	OpenSea		cg24797485
cg09948343	0.00790342	0.912117	5.01e-05	0.0456613	chr3	183855096	S_Shore	EIF2B5	cg09948343
cg25335987	0.00787028	0.905769	3.71e-05	0.041294	chr4	151397947	OpenSea	LRBA;LRBA	cg25335987
cg02833196	0.00780464	0.942694	5.54e-05	0.0471212	chr8	2060918	OpenSea	MYOM2	cg02833196
cg21962723	0.00772208	0.902981	5.43e-05	0.0465299	chr7	99100681	N_Shore		cg21962723
cg13363668	0.00771934	0.901362	5.97e-05	0.0489449	chr16	23739763	OpenSea		cg13363668
cg08119324	0.00768374	0.902613	2.31e-06	0.0140986	chr19	5188427	OpenSea		cg08119324
cg13273916	0.00763952	0.904974	1.48e-05	0.0312379	chr14	102940689	OpenSea	TECPR2	cg13273916
cg17894008	0.00762284	0.923149	3.55e-05	0.0406936	chr17	59668604	OpenSea	NACA2	cg17894008
cg05152568	0.00748428	0.91276	9.56e-06	0.0258681	chr15	70799556	OpenSea		cg05152568
cg23828867	0.0074611	0.927191	3.52e-06	0.0170329	chr11	17716220	N_Shore		cg23828867
cg12986611	0.0074407	0.900693	3.04e-05	0.0387402	chr5	172274118	OpenSea	ERGIC1	cg12986611
cg07799967	0.0074083	0.917974	1.61e-05	0.0316283	chr12	120101842	N_Shelf		cg07799967
cg11068373	0.00739889	0.906807	6.19e-05	0.0493016	chr10	71590932	OpenSea	COL13A1;COL13A1;COL13A1;COL13A1;COL13A1;COL13A1	cg11068373
cg24346263	0.00732893	0.913154	1.84e-05	0.0326879	chr10	569006	OpenSea	DIP2C	cg24346263
cg19286931	0.00730903	0.907607	1.33e-05	0.0297536	chr3	4874069	OpenSea	ITPR1;ITPR1;ITPR1	cg19286931
cg01347776	0.00725653	0.912385	3.39e-06	0.0167093	chr3	179121836	OpenSea	GNB4	cg01347776
cg25343249	0.00724756	0.908482	3.36e-05	0.0398989	chr6	1110591	OpenSea		cg25343249
cg24111516	0.00722223	0.0862791	4.79e-05	0.0456283	chr14	66974904	Island	GPHN;GPHN;GPHN;GPHN	cg24111516
cg08788216	0.00720868	0.91737	5.22e-05	0.0456926	chr10	114648347	OpenSea		cg08788216
cg11339060	0.00716264	0.905245	2.41e-05	0.0358492	chr2	169986324	OpenSea	LRP2	cg11339060
cg02145319	0.00711815	0.924469	6.37e-05	0.0495489	chr16	339492	N_Shore	AXIN1;AXIN1	cg02145319
cg02108062	0.00706925	0.916471	1.71e-05	0.0319842	chr2	85413497	OpenSea	TCF7L1	cg02108062
cg11219976	0.00700295	0.900113	2.29e-05	0.0351205	chr12	131702549	OpenSea		cg11219976
cg20156999	0.00697415	0.920494	4.71e-06	0.0195636	chr1	249154285	S_Shore	ZNF692;ZNF692	cg20156999
cg08707293	0.00688177	0.926151	2.64e-05	0.0369927	chr9	94696337	OpenSea	ROR2	cg08707293
cg10429221	0.00677874	0.915214	4.79e-05	0.0456283	chr6	8170697	OpenSea		cg10429221
cg10254872	0.00674946	0.0691547	3.89e-05	0.0416275	chr7	123389622	Island	WASL	cg10254872
cg00079002	0.00674863	0.92157	1.22e-05	0.028814	chr5	76295705	OpenSea		cg00079002
cg14738921	0.00673078	0.919252	5.58e-05	0.0471271	chr3	157221329	OpenSea	VEPH1;VEPH1;VEPH1;VEPH1;VEPH1;VEPH1	cg14738921
cg04473209	0.00669728	0.913461	2.43e-05	0.0360815	chr11	95029042	OpenSea		cg04473209
cg01984217	0.00667385	0.913318	1.72e-05	0.0319842	chr1	16526873	OpenSea	ARHGEF19	cg01984217
cg08058988	0.00659077	0.913351	1.14e-05	0.028056	chr3	46621936	S_Shelf	LRRC2;TDGF1	cg08058988
cg06028049	0.00651665	0.917637	8.15e-06	0.0240546	chr15	45445955	S_Shore	DUOX1;DUOX1	cg06028049
cg17494585	0.0064955	0.897151	6.16e-05	0.0492599	chr1	117705743	OpenSea	VTCN1	cg17494585
cg07201861	0.0064449	0.911832	6.21e-05	0.0493016	chr4	40503510	OpenSea	RBM47;RBM47	cg07201861
cg04312120	0.00643701	0.937348	2.14e-05	0.034344	chr5	174944864	OpenSea	SFXN1	cg04312120
cg16771868	0.00642401	0.914409	5.22e-05	0.0456926	chr16	83846985	OpenSea		cg16771868
cg00253236	0.00639908	0.924501	1.34e-05	0.029848	chr22	37529160	OpenSea	IL2RB	cg00253236
cg22112083	0.00634541	0.911514	2.11e-05	0.0341711	chr15	76287483	OpenSea	NRG4	cg22112083
cg12731785	0.00631215	0.921176	3.87e-05	0.0416275	chr14	23854968	OpenSea	MYH6	cg12731785
cg17846194	0.00628358	0.0710568	3.36e-05	0.0398989	chr12	49485900	Island	DHH	cg17846194
cg08585669	0.00626749	0.916626	4.14e-05	0.0427552	chr17	37853032	N_Shelf	ERBB2	cg08585669
cg17711463	0.00623898	0.923804	3.12e-06	0.0157009	chr3	39572235	OpenSea		cg17711463
cg07283630	0.00614146	0.923226	3.3e-05	0.0398989	chr15	48667436	OpenSea		cg07283630
cg00450571	0.00610275	0.928359	8.51e-06	0.0246035	chr11	10716455	OpenSea	MRVI1;MRVI1;MRVI1	cg00450571
cg14866504	0.00602866	0.917548	5.18e-05	0.0456926	chr17	4512523	S_Shore		cg14866504
cg03072514	0.00599545	0.929499	1.22e-05	0.028814	chr4	2385326	OpenSea	ZFYVE28;ZFYVE28;ZFYVE28;ZFYVE28	cg03072514
cg22084611	0.00595145	0.0459297	1.72e-05	0.0319842	chr20	46414934	Island	SULF2;SULF2;SULF2;SULF2;SULF2	cg22084611
cg00182288	0.00561275	0.92583	3.85e-05	0.0416275	chr13	28709755	N_Shelf		cg00182288
cg03338633	0.00556336	0.929117	5.42e-05	0.0465218	chr13	105935004	OpenSea		cg03338633
cg10047297	0.00555576	0.923097	3.34e-05	0.0398989	chr3	122234227	S_Shore	KPNA1;KPNA1	cg10047297
cg23877344	0.00555461	0.915392	4.71e-05	0.0454744	chr16	78275637	OpenSea	WWOX;WWOX;WWOX;WWOX	cg23877344
cg15741156	0.00553185	0.930112	2.12e-05	0.0342405	chr11	78901256	OpenSea	TENM4	cg15741156
cg15996525	0.00504035	0.937244	4.96e-05	0.0456613	chr12	6838527	OpenSea	COPS7A;COPS7A;COPS7A;COPS7A	cg15996525
cg26132947	0.00490998	0.955733	4.98e-05	0.0456613	chr2	242933431	S_Shelf		cg26132947
cg06101725	-0.00237576	0.0369873	5.2e-05	0.0456926	chr13	40230077	Island	COG6;COG6;COG6	cg06101725
cg12599581	-0.00267969	0.0258511	3.65e-05	0.041077	chr15	43663058	Island	TUBGCP4;ZSCAN29	cg12599581
cg26820501	-0.00278377	0.0278371	3.05e-05	0.0387402	chr1	160312931	Island	NCSTN;COPA;COPA	cg26820501
cg14046664	-0.00284266	0.0396702	2.88e-05	0.0380935	chr6	33176513	S_Shore	RING1	cg14046664
cg18672421	-0.00284749	0.0294605	3.42e-05	0.0400639	chr14	75643415	S_Shore	TMED10	cg18672421
cg04588455	-0.00295972	0.0345155	5.08e-05	0.0456613	chr16	29819461	Island	MAZ;MAZ	cg04588455
cg19735627	-0.002971	0.0346607	5.41e-05	0.0464675	chr14	70233737	Island	SFRS5;SFRS5;LOC100289511	cg19735627
cg03141620	-0.00317636	0.0373517	2e-05	0.0335926	chr2	172950096	Island	DLX1;DLX1	cg03141620
cg01438892	-0.00324615	0.0335789	2.16e-06	0.0137619	chr2	61108274	Island	REL	cg01438892
cg04796146	-0.00331253	0.0374361	6.43e-06	0.0225233	chr6	28831735	Island		cg04796146
cg12178578	-0.00332278	0.0372866	2.21e-05	0.0345259	chr1	45792714	Island	HPDL;HPDL	cg12178578
cg09156140	-0.00333524	0.0364114	2.98e-05	0.0386117	chr5	43515218	Island	C5orf34	cg09156140
cg27227643	-0.00340328	0.0411983	1.19e-05	0.0284328	chr15	59949760	Island	GTF2A2	cg27227643
cg06224889	-0.00343697	0.0367574	1.8e-05	0.0326311	chr7	44084287	Island	DBNL;DBNL;DBNL;DBNL;DBNL;DBNL;DBNL;DBNL;DBNL;DBNL	cg06224889
cg11302857	-0.00345125	0.0366804	5.1e-06	0.0203323	chr20	278071	Island	ZCCHC3	cg11302857
cg16928657	-0.00346989	0.0412264	3.58e-05	0.0408355	chr11	60674297	S_Shore	PRPF19	cg16928657
cg05217597	-0.00355721	0.0421289	3.68e-05	0.0410993	chr6	84937727	Island	KIAA1009	cg05217597
cg05120156	-0.00357361	0.0452002	2.27e-05	0.0350061	chr1	228290290	Island	C1orf35	cg05120156
cg17208577	-0.00361989	0.0381056	3.86e-05	0.0416275	chr11	66139335	Island	SLC29A2	cg17208577
cg04009887	-0.00363099	0.0438536	5.29e-05	0.0458548	chr5	148724516	N_Shore	GRPEL2	cg04009887
cg16063666	-0.00364997	0.0452755	3.24e-05	0.0396713	chr7	86974833	Island	TP53TG1;CROT;CROT;CROT	cg16063666
cg21548719	-0.00366946	0.0459871	1.02e-05	0.0268713	chr15	68128633	S_Shore		cg21548719
cg26398063	-0.00373386	0.0513402	5.95e-05	0.0488084	chr20	32399522	Island	CHMP4B	cg26398063
cg04835163	-0.00382293	0.0464549	1.78e-05	0.0326311	chr1	74663899	Island	TNNI3K;FPGT;LRRIQ3	cg04835163
cg02094388	-0.00387213	0.046157	5.51e-05	0.0468819	chr10	27443318	Island	YME1L1;YME1L1;YME1L1;MASTL;YME1L1	cg02094388
cg18540374	-0.00388324	0.0530115	6.33e-05	0.0494618	chr18	9102459	Island	NDUFV2	cg18540374
cg07060117	-0.003963	0.0521494	2.1e-05	0.0341711	chr16	75467772	S_Shore	CFDP1	cg07060117
cg18849114	-0.0039884	0.0392253	1.36e-06	0.0110477	chr3	42004036	S_Shore	ULK4	cg18849114
cg14741685	-0.00398887	0.0297975	5.46e-05	0.046615	chr6	74098812	OpenSea		cg14741685
cg16829462	-0.00400986	0.0446565	5.1e-05	0.0456613	chr20	32077804	Island	CBFA2T2	cg16829462
cg12792366	-0.00403912	0.0494068	4.95e-05	0.0456613	chr3	37217087	Island	LRRFIP2;LRRFIP2;LRRFIP2	cg12792366
cg25518386	-0.00409672	0.0470865	1.17e-05	0.0283903	chr19	18315738	S_Shore	RAB3A	cg25518386
ch.6.41978480R	-0.00412127	0.0427342	5.06e-05	0.0456613	chr6	41870502	OpenSea		ch.6.41978480R
cg14258623	-0.0041631	0.0367349	2.48e-05	0.0364168	chr6	1384591	Island		cg14258623
cg10706802	-0.00416516	0.042311	2.47e-05	0.0364168	chr11	118663223	S_Shore	DDX6	cg10706802
cg11662891	-0.00422439	0.02884	1.7e-05	0.0319842	chr1	94375064	Island	GCLM	cg11662891
cg03322548	-0.00425344	0.0442859	1.6e-05	0.0316283	chr4	331119	Island	ZNF141	cg03322548
cg10294200	-0.00426206	0.0404805	6.35e-05	0.0494618	chr12	112546905	S_Shore	NAA25	cg10294200
cg01995811	-0.00430152	0.040595	4.21e-07	0.00622354	chr19	44079904	Island	XRCC1	cg01995811
cg23605524	-0.00430739	0.037813	1.98e-06	0.013166	chr10	22604927	Island	COMMD3-BMI1;COMMD3	cg23605524
cg03650674	-0.00438637	0.0410428	3.36e-05	0.0398989	chr8	102505986	Island	GRHL2	cg03650674
cg21656039	-0.00438712	0.04834	6.1e-05	0.0491467	chr7	134331379	OpenSea	BPGM;BPGM	cg21656039
cg13346210	-0.00442033	0.0409378	4.01e-05	0.041918	chr15	40331734	S_Shore	SRP14;SRP14;SRP14-AS1;SRP14-AS1;SRP14-AS1;SRP14-AS1	cg13346210
cg11387990	-0.00445282	0.0500348	2.11e-06	0.0136843	chr12	32260018	Island	BICD1;BICD1	cg11387990
cg26468430	-0.00446089	0.0509045	4.9e-06	0.0201532	chr7	1572571	S_Shore	MAFK	cg26468430
cg06593050	-0.00447644	0.0405949	1.42e-05	0.0310283	chr4	144480206	N_Shore	LOC441046	cg06593050
cg14841337	-0.00452211	0.041986	1.19e-05	0.0284328	chr1	167425345	S_Shore	CD247;CD247	cg14841337
cg06896663	-0.00456082	0.0396847	6.17e-05	0.0492962	chr8	82754093	Island	SNX16;SNX16;SNX16	cg06896663
cg24953636	-0.00456669	0.0374314	2.85e-05	0.0380328	chr6	28984874	S_Shore		cg24953636
cg21490980	-0.00459825	0.0409988	1.12e-06	0.0101117	chr12	103311138	Island	PAH;PAH	cg21490980
cg22840441	-0.00460214	0.0433529	2.4e-05	0.0358492	chr22	42765342	S_Shore	LINC01315;LINC01315;LINC01315	cg22840441
cg25900085	-0.00460277	0.0556357	4.33e-05	0.0437586	chr8	65291513	S_Shore	MIR124-2	cg25900085
cg07968770	-0.00461549	0.052002	1.93e-05	0.0331311	chr16	21170927	S_Shore	TMEM159;DNAH3	cg07968770
cg22478261	-0.00462373	0.0545179	5.21e-05	0.0456926	chr20	49348806	S_Shore	PARD6B	cg22478261
cg10890975	-0.00464167	0.0447579	1.17e-05	0.0283903	chr1	23823847	OpenSea		cg10890975
cg12983442	-0.00465407	0.0425764	5.87e-06	0.0213919	chr19	58326226	Island	ZNF552;ZNF552	cg12983442
cg10776926	-0.00482909	0.0545179	5.09e-05	0.0456613	chr13	21750229	N_Shore	SKA3;SKA3;MRP63	cg10776926
cg13811911	-0.00485352	0.0501513	9.72e-06	0.0260183	chr16	21963849	OpenSea	UQCRC2	cg13811911
cg12162778	-0.00486777	0.0579224	2.79e-05	0.0374979	chr14	73603844	S_Shore	PSEN1;PSEN1	cg12162778
cg06206603	-0.00486881	0.0539785	5.22e-06	0.0204376	chr10	75504210	Island	SEC24C;SEC24C	cg06206603
cg14260630	-0.0049723	0.0418987	3.83e-07	0.00589487	chr1	155211040	OpenSea	GBA;GBA;GBA;GBA;GBA;GBA	cg14260630
cg18259400	-0.00497539	0.0529445	2.29e-06	0.0140858	chr14	102780962	S_Shore		cg18259400
cg17552368	-0.00504158	0.971626	7.4e-06	0.0232101	chr10	133741156	OpenSea		cg17552368
cg09042952	-0.00505897	0.0468382	4.33e-06	0.0185827	chr12	122237463	N_Shore	LOC338799	cg09042952
cg26723259	-0.00506469	0.0438398	1.31e-05	0.0296067	chr6	26199618	N_Shore	HIST1H2AD;HIST1H3D;HIST1H2BF	cg26723259
cg12055421	-0.00516124	0.0410514	7.34e-07	0.00798213	chr2	74685521	Island	WBP1	cg12055421
cg02077631	-0.00521394	0.0513492	2.14e-05	0.034344	chr17	43138534	Island	DCAKD;NMT1	cg02077631
cg23153757	-0.00527269	0.0509075	1.6e-05	0.0316283	chr12	33048710	N_Shore	PKP2;PKP2	cg23153757
cg18059449	-0.0052764	0.0572785	2.03e-05	0.0335926	chr4	106629662	Island	INTS12;INTS12;GSTCD	cg18059449
cg25057566	-0.00529228	0.0462229	9.41e-08	0.00497105	chr11	71823435	N_Shore	ANAPC15;ANAPC15;ANAPC15;ANAPC15;ANAPC15;ANAPC15;ANAPC15;ANAPC15;ANAPC15;ANAPC15;ANAPC15	cg25057566
cg20086219	-0.00530837	0.0520561	3.58e-05	0.0408355	chr4	105982613	OpenSea		cg20086219
cg11408517	-0.00538439	0.0453593	2.57e-06	0.0148802	chr6	150039536	S_Shore	LATS1	cg11408517
cg05971751	-0.00541788	0.0572096	5.57e-06	0.0209301	chr4	39699140	N_Shore	UBE2K;UBE2K;UBE2K	cg05971751
cg18883041	-0.00542417	0.0457856	3.68e-05	0.0410993	chr19	12947234	N_Shore	RTBDN	cg18883041
cg17328964	-0.00545717	0.0405905	6.63e-06	0.0225233	chr8	145687451	Island	CYHR1	cg17328964
cg07121547	-0.00565259	0.0513182	6.27e-05	0.0494357	chr4	156129169	Island	NPY2R	cg07121547
cg13237657	-0.00572793	0.0589871	6.02e-05	0.0491165	chr4	41992219	N_Shore	SLC30A9	cg13237657
cg15254876	-0.0057499	0.0458234	5.53e-06	0.0209301	chr10	77055082	S_Shore		cg15254876
cg14971597	-0.00575008	0.0437595	4.9e-05	0.0456613	chr6	159590578	Island	FNDC1;FNDC1	cg14971597
cg14715602	-0.00578506	0.0457826	1.36e-05	0.0302037	chr17	18088549	S_Shore	ALKBH5	cg14715602
cg27565366	-0.00587195	0.0802449	1.1e-05	0.0278488	chr1	28198926	N_Shore	C1orf38;C1orf38;C1orf38	cg27565366
cg17755581	-0.00587894	0.0633779	5.4e-05	0.0464257	chr20	56964015	Island	VAPB	cg17755581
cg07664553	-0.00591667	0.0720879	4.94e-05	0.0456613	chr4	57372597	S_Shore	ARL9	cg07664553
cg14335536	-0.00593413	0.0566053	8.73e-06	0.0250368	chr15	93347244	OpenSea		cg14335536
cg19844724	-0.00593434	0.0608749	2.35e-05	0.0356717	chr2	44395966	Island	PPM1B;PPM1B;PPM1B;PPM1B;PPM1B	cg19844724
cg07430988	-0.00594723	0.0745918	3.16e-05	0.0393058	chr13	24734795	Island	SPATA13;SPATA13	cg07430988
cg26135722	-0.00607396	0.069393	6.92e-06	0.0225269	chr3	42642776	S_Shore	NKTR	cg26135722
cg18418059	-0.00608056	0.0581132	4.75e-05	0.0456283	chr2	27712902	S_Shore	IFT172	cg18418059
cg04539153	-0.00612022	0.0642019	4.05e-05	0.0420439	chr1	200992990	S_Shore	KIF21B;KIF21B;KIF21B;KIF21B	cg04539153
cg11816981	-0.00620067	0.0606343	3.28e-05	0.0398989	chr6	30484051	OpenSea		cg11816981
cg08737094	-0.00620073	0.0450695	5.32e-05	0.0459022	chr6	26569535	OpenSea		cg08737094
cg14574127	-0.00621398	0.0615542	5.37e-05	0.0462588	chr6	167040925	Island	RPS6KA2;RPS6KA2	cg14574127
cg02590940	-0.00625394	0.0661605	6.29e-05	0.0494618	chr4	52709001	Island	DCUN1D4;DCUN1D4;DCUN1D4;DCUN1D4	cg02590940
cg21922419	-0.00626411	0.0513657	4.93e-06	0.0201532	chr7	42971967	Island	MRPL32;MRPL32;PSMA2	cg21922419
cg02637359	-0.00627452	0.0470279	1.08e-05	0.0277879	chr6	122720467	N_Shore	HSF2;HSF2	cg02637359
cg14779951	-0.00628096	0.0565299	4.18e-06	0.0183016	chr3	129147541	Island	C3orf25	cg14779951
cg13454251	-0.00642742	0.0579969	2.87e-05	0.0380883	chr1	149857778	Island	HIST2H2BE;HIST2H2AC;HIST2H2BE	cg13454251
cg19075839	-0.00643556	0.0230673	3.52e-05	0.0405738	chr8	144329027	Island	ZFP41	cg19075839
cg06334093	-0.00647946	0.0581142	3.65e-05	0.041077	chr6	139094587	Island	CCDC28A	cg06334093
cg27512631	-0.00650617	0.0549223	1.14e-05	0.028056	chr3	101292690	N_Shore	PCNP	cg27512631
cg26690034	-0.00651978	0.0446586	6.58e-06	0.0225233	chr1	75198963	OpenSea	CRYZ;CRYZ;CRYZ;TYW3;TYW3;CRYZ;CRYZ;CRYZ;TYW3;CRYZ;CRYZ	cg26690034
ch.1.88636103R	-0.00674942	0.0665705	5.93e-05	0.0487034	chr1	88863515	OpenSea		ch.1.88636103R
cg11571761	-0.00683969	0.0591916	2.34e-06	0.0140986	chr5	95298041	S_Shore	ELL2	cg11571761
cg27579711	-0.00687212	0.0684567	5.02e-07	0.00664304	chr6	26172931	S_Shore		cg27579711
cg19509393	-0.0068746	0.0510682	2.16e-06	0.0137619	chr2	177016490	Island	HOXD4	cg19509393
cg24883333	-0.00699461	0.0795952	3.73e-05	0.0414636	chr1	25071513	Island	CLIC4	cg24883333
cg19182014	-0.00701075	0.0771153	2.76e-06	0.0151802	chr20	33422404	OpenSea	HMGB3L1	cg19182014
cg22351988	-0.00702052	0.0671099	3.85e-06	0.0180229	chr9	88967620	N_Shore	ZCCHC6;ZCCHC6;ZCCHC6	cg22351988
cg01512589	-0.00703008	0.0644205	3.97e-05	0.041918	chr9	98279517	Island	PTCH1;PTCH1	cg01512589
cg10607812	-0.00706214	0.0716816	4.76e-05	0.0456283	chr22	38082319	Island	NOL12	cg10607812
cg09811958	-0.007087	0.05427	3.38e-05	0.0398989	chr20	18039746	Island	OVOL2;OVOL2;OVOL2;OVOL2;OVOL2	cg09811958
cg21252851	-0.00711869	0.0875531	5.56e-05	0.0471271	chr3	18467002	S_Shore	SATB1;SATB1;SATB1	cg21252851
cg15276629	-0.00712915	0.0638232	2.04e-05	0.0335926	chr18	55114630	OpenSea	ONECUT2	cg15276629
cg08282679	-0.00714608	0.0678384	1.12e-05	0.028056	chr2	29117367	Island	WDR43	cg08282679
cg05345967	-0.0071904	0.0958679	5.51e-05	0.0468819	chr19	12902328	Island	JUNB;JUNB	cg05345967
cg05477024	-0.00726659	0.0656325	2.75e-05	0.0374979	chr1	233462765	N_Shore	KIAA1804	cg05477024
cg20009215	-0.00728159	0.0614864	4.65e-06	0.0194277	chr6	2765204	Island	WRNIP1;WRNIP1	cg20009215
cg18747378	-0.00751731	0.037371	1.45e-07	0.00544301	chr6	31239247	Island	HLA-C	cg18747378
cg10375456	-0.00754831	0.0747196	1.79e-05	0.0326311	chr19	10380576	Island	ICAM1	cg10375456
cg05598546	-0.00757282	0.0617924	1.21e-05	0.028814	chr1	76251766	OpenSea	SNORD45C;RABGGTB	cg05598546
cg10547990	-0.00758008	0.073837	1.23e-05	0.0288757	chr1	29203853	OpenSea		cg10547990
cg23711371	-0.00758768	0.0691693	3e-05	0.0386808	chr14	76451913	N_Shore	IFT43;IFT43;IFT43;IFT43;IFT43	cg23711371
cg14572778	-0.00770199	0.0565221	3.67e-07	0.00589487	chr19	38389376	OpenSea	WDR87;WDR87	cg14572778
cg27301885	-0.0077056	0.0739671	2.23e-05	0.0347261	chr1	198125392	N_Shore	NEK7	cg27301885
cg10942898	-0.00771721	0.0811034	6.18e-05	0.0493016	chr5	133708361	S_Shore	UBE2B	cg10942898
cg14989642	-0.00771865	0.0419201	1.77e-05	0.0326311	chr6	26224013	N_Shore	HIST1H3E	cg14989642
cg07882382	-0.00782738	0.0661835	4.83e-05	0.0456283	chr3	12526215	Island	TSEN2;TSEN2;TSEN2;TSEN2;TSEN2;TSEN2;TSEN2	cg07882382
cg13945687	-0.00785309	0.0649895	5.04e-05	0.0456613	chr3	23988123	S_Shore	NR1D2;NR1D2;NR1D2	cg13945687
cg18020334	-0.00789777	0.0337024	3.75e-07	0.00589487	chr6	31239243	Island	HLA-C	cg18020334
cg14051842	-0.0079402	0.11332	3.28e-05	0.0398989	chr6	26988187	S_Shore	LOC100270746;C6orf41	cg14051842
cg24798930	-0.00799332	0.0496035	2.69e-05	0.0372735	chr14	105143723	N_Shore		cg24798930
cg14270650	-0.0080727	0.907065	3.36e-05	0.0398989	chr6	136397995	OpenSea	PDE7B	cg14270650
cg07050525	-0.00807901	0.0821052	5.7e-05	0.047631	chr14	23791411	S_Shore	PABPN1	cg07050525
cg21703572	-0.00821691	0.0658422	2.93e-05	0.0383184	chr22	24951237	Island	C22orf13;SNRPD3;C22orf13	cg21703572
cg24130697	-0.00823508	0.0747043	1.9e-05	0.032995	chr4	103682331	Island	MANBA	cg24130697
ch.13.53841817R	-0.0084044	0.0751761	5.07e-06	0.0203323	chr13	54943816	OpenSea		ch.13.53841817R
cg06794001	-0.00841832	0.0724648	2.93e-05	0.0383184	chr5	148415048	OpenSea	SH3TC2	cg06794001
cg02490907	-0.00843714	0.0843376	4.02e-05	0.041918	chr8	67687318	Island	SGK3;SGK3;SGK3	cg02490907
cg09435798	-0.00844367	0.0418281	3.54e-05	0.0406936	chr10	135122752	N_Shore	ZNF511;TUBGCP2	cg09435798
cg25763716	-0.00847988	0.0848576	2.9e-05	0.0381976	chr1	101184304	OpenSea	VCAM1;VCAM1	cg25763716
cg10689055	-0.00849427	0.961577	5.12e-07	0.00664304	chr19	58718323	S_Shelf	ZNF274;ZNF274;ZNF274	cg10689055
cg01230243	-0.00855655	0.0638036	7.24e-07	0.00798213	chr6	138482608	Island	KIAA1244	cg01230243
cg14947666	-0.00857791	0.0799061	1.52e-05	0.0314935	chr19	16293592	N_Shelf		cg14947666
cg09794131	-0.0086024	0.0703689	2.39e-05	0.0358492	chr16	71264658	Island	HYDIN;HYDIN	cg09794131
cg20854539	-0.00864357	0.0885158	6.52e-06	0.0225233	chr2	135475426	N_Shore	TMEM163	cg20854539
cg00503321	-0.00868495	0.0664167	3.65e-05	0.041077	chr17	7297230	Island	PLSCR3	cg00503321
cg07897248	-0.00871426	0.0968414	5.7e-05	0.047631	chr18	49866531	N_Shore	DCC	cg07897248
cg02339418	-0.00874582	0.0429246	2.28e-06	0.0140858	chr12	123717776	Island	C12orf65;C12orf65	cg02339418
cg04986015	-0.00878643	0.0688674	1.09e-05	0.0277879	chr1	171810433	N_Shore	DNM3;DNM3	cg04986015
cg22284043	-0.00878684	0.0435949	3.36e-05	0.0398989	chr13	92051576	Island	GPC5	cg22284043
cg19236995	-0.00883497	0.0763855	3.61e-05	0.0409813	chr1	98515177	N_Shelf		cg19236995
cg02607723	-0.00885988	0.0703848	8.23e-06	0.0240591	chr1	55678590	N_Shore	USP24	cg02607723
cg10066898	-0.00889465	0.897472	2.24e-05	0.0347854	chr19	18807424	OpenSea	CRTC1;CRTC1	cg10066898
cg26261431	-0.00902316	0.0772522	4.9e-05	0.0456613	chr8	27695615	S_Shore	PBK	cg26261431
cg21775570	-0.0091288	0.0676458	3.38e-05	0.0398989	chr1	2171834	OpenSea	SKI	cg21775570
cg24139222	-0.0091893	0.0851067	1.52e-05	0.0314935	chr20	44539712	N_Shore	PLTP;PLTP;PLTP;PLTP	cg24139222
cg09702881	-0.00920801	0.0753134	9.56e-06	0.0258681	chr6	30584746	N_Shore	MRPS18B;PPP1R10	cg09702881
cg22781074	-0.0092327	0.0905533	1.27e-05	0.0291169	chr16	777456	Island	HAGHL;HAGHL;HAGHL;CCDC78	cg22781074
cg14511586	-0.0094163	0.91568	1.81e-05	0.0326311	chr1	24116942	N_Shore	LYPLA2	cg14511586
cg13431642	-0.00956968	0.0557694	9.71e-11	3.40E-05	chr6	41888233	N_Shore	BYSL;MED20;MED20;MED20;MED20;MED20	cg13431642
cg12196305	-0.00958849	0.0982491	1.86e-05	0.0327841	chr11	17752634	N_Shelf		cg12196305
cg15391464	-0.00973902	0.098432	5.7e-05	0.047631	chr17	27047549	S_Shore	RPL23A;SNORD42B	cg15391464
cg02997983	-0.00974328	0.0584261	9.31e-07	0.00907251	chr19	21646781	S_Shore		cg02997983
cg06908244	-0.0099467	0.0905411	4.42e-06	0.0186833	chr14	100126358	Island	HHIPL1;HHIPL1	cg06908244
cg23327221	-0.00995721	0.0731505	2.63e-07	0.00582239	chr6	167041940	S_Shore	RPS6KA2;RPS6KA2	cg23327221
cg09984047	-0.0100584	0.0754341	7.24e-06	0.0231773	chr13	112330954	OpenSea		cg09984047
cg27615388	-0.0101187	0.0364868	1.04e-06	0.00969574	chr5	63257092	Island	HTR1A	cg27615388
cg00495896	-0.0101755	0.89332	3.6e-05	0.0409274	chr2	74043282	OpenSea	C2orf78	cg00495896
cg16573701	-0.0103249	0.0653157	3.49e-05	0.0404797	chr13	47371549	S_Shore	ESD	cg16573701
cg13287621	-0.01043	0.903359	2.1e-05	0.0341473	chr5	3853654	N_Shore		cg13287621
cg24296036	-0.0104623	0.873628	5.25e-05	0.0457181	chr12	130925482	OpenSea	RIMBP2	cg24296036
cg12418535	-0.010577	0.0907501	4.91e-05	0.0456613	chr2	119607192	N_Shore	EN1	cg12418535
cg22006852	-0.0106653	0.868711	5.04e-05	0.0456613	chr1	111757687	OpenSea		cg22006852
cg13424909	-0.0107925	0.0752551	6.96e-07	0.00789959	chr3	69436045	S_Shore	FRMD4B	cg13424909
cg02561726	-0.0109339	0.0783331	3.39e-05	0.0398989	chr2	183943938	OpenSea	DUSP19;DUSP19	cg02561726
cg05377391	-0.011001	0.0717535	2.23e-06	0.0140692	chr2	27712932	S_Shore	IFT172	cg05377391
cg15985184	-0.0111003	0.0387837	4.82e-05	0.0456283	chr19	51830311	Island	IGLON5	cg15985184
cg00110688	-0.0111099	0.0636733	4.27e-05	0.043352	chr12	93771303	N_Shore	NUDT4;NUDT4P1;NUDT4	cg00110688
cg17185953	-0.0111982	0.100648	1.76e-06	0.0129842	chr1	53387522	Island	ECHDC2	cg17185953
cg18291422	-0.0114275	0.917896	2.59e-05	0.0369841	chr6	147171560	OpenSea		cg18291422
cg25588592	-0.0116728	0.869956	2.49e-05	0.0364168	chr11	66029362	S_Shelf	KLC2;KLC2;KLC2;KLC2	cg25588592
cg03336167	-0.0118006	0.075233	4.8e-05	0.0456283	chr11	2930995	Island	SLC22A18;SLC22A18	cg03336167
cg17047468	-0.0118716	0.908654	1.99e-07	0.0055803	chr16	57050791	OpenSea	NLRC5	cg17047468
cg26037239	-0.012006	0.0878761	3.5e-05	0.0405225	chr1	153643678	S_Shore	ILF2	cg26037239
cg07569194	-0.0120691	0.859986	1.99e-05	0.0335869	chr1	110200960	S_Shore	GSTM4;GSTM4;GSTM4	cg07569194
cg11120353	-0.0121989	0.143832	3.77e-06	0.0178764	chr3	53529189	Island	CACNA1D;CACNA1D;CACNA1D;CACNA1D;CACNA1D;CACNA1D	cg11120353
cg19052064	-0.0122441	0.081642	1.81e-05	0.0326311	chr17	48278952	Island	COL1A1;COL1A1	cg19052064
cg22358797	-0.0125278	0.104749	3.17e-05	0.0393411	chr18	51750188	N_Shore	MBD2;SNORA37;MBD2	cg22358797
cg10215401	-0.0126355	0.0730942	2.19e-07	0.0055803	chr8	131058332	OpenSea		cg10215401
cg02404636	-0.0126378	0.064853	2.89e-05	0.0381096	chr22	31891804	N_Shore	SFI1;SFI1	cg02404636
cg25353120	-0.0127449	0.881223	4.78e-05	0.0456283	chr10	104435818	OpenSea	ARL3	cg25353120
cg24720361	-0.0127605	0.0989126	4.67e-05	0.0452355	chr12	57882021	Island	MARS	cg24720361
cg14290127	-0.0127666	0.117226	2.06e-05	0.033783	chr16	30905768	Island	BCL7C	cg14290127
cg18364968	-0.0127708	0.0944484	3.32e-06	0.0166048	chr3	69063335	S_Shore	EOGT;EOGT;EOGT	cg18364968
cg00912972	-0.0127946	0.611387	6.22e-05	0.0493016	chr13	41205643	OpenSea	FOXO1	cg00912972
cg05000488	-0.0130107	0.91116	3.07e-05	0.0389129	chr7	23749740	OpenSea	STK31;STK31;STK31	cg05000488
cg27129725	-0.0130201	0.793797	3.88e-05	0.0416275	chr22	46777707	Island	CELSR1	cg27129725
cg19112236	-0.013186	0.82581	6.15e-05	0.0492599	chr7	70311532	OpenSea		cg19112236
cg00479908	-0.0131888	0.912553	1.55e-05	0.0314972	chr19	46215637	Island	FBXO46	cg00479908
ch.2.38819824R	-0.0133386	0.106804	7.56e-06	0.0232101	chr2	38966320	OpenSea		ch.2.38819824R
cg08568155	-0.013493	0.0349539	5.99e-07	0.00726837	chr8	127569139	Island	FAM84B	cg08568155
cg11855694	-0.0135222	0.861136	4.97e-05	0.0456613	chr2	10499528	OpenSea	HPCAL1;HPCAL1;HPCAL1	cg11855694
cg19110654	-0.0135485	0.916538	2.37e-05	0.0358454	chr17	77460588	Island	HRNBP3	cg19110654
cg15255905	-0.013745	0.0840483	5.82e-05	0.048181	chr8	21902016	N_Shelf	FGF17;FGF17	cg15255905
cg22401815	-0.0137968	0.0931806	2.67e-06	0.0150989	chr5	79154067	OpenSea		cg22401815
cg21721986	-0.0138418	0.0656552	2.2e-05	0.0345259	chr10	116463654	OpenSea		cg21721986
cg12812834	-0.0139841	0.870674	4.98e-05	0.0456613	chr11	4870255	OpenSea	OR51S1	cg12812834
cg04530116	-0.0139962	0.0917021	6.03e-05	0.0491165	chr2	55459572	OpenSea	RPS27A;C2orf63;RPS27A;C2orf63	cg04530116
cg07121856	-0.014257	0.0366995	4.57e-06	0.0192057	chr7	95025736	Island	PON3	cg07121856
cg13562266	-0.0143126	0.850342	3.34e-05	0.0398989	chr8	1340351	N_Shore		cg13562266
cg14063182	-0.0143154	0.114377	2.92e-05	0.0383184	chr7	4682116	Island		cg14063182
cg23882006	-0.0143338	0.0401747	1.82e-05	0.0326311	chr1	179560828	Island	TDRD5;TDRD5;TDRD5;TDRD5;TDRD5;TDRD5	cg23882006
cg05743278	-0.014474	0.101024	5.6e-06	0.0209301	chr7	129709803	N_Shore	KLHDC10	cg05743278
cg21801091	-0.0144941	0.894547	4.23e-05	0.0432448	chr4	68027126	OpenSea		cg21801091
cg20608325	-0.0145121	0.839895	6.43e-05	0.049796	chr1	16466543	S_Shore	EPHA2	cg20608325
cg16461316	-0.0146805	0.574968	4.04e-05	0.0420278	chr19	49941510	S_Shore	SLC17A7	cg16461316
cg21364150	-0.0147078	0.0640778	4.88e-05	0.0456613	chr2	183943551	OpenSea	DUSP19;DUSP19;DUSP19;DUSP19	cg21364150
cg02928664	-0.0147668	0.0468735	1.52e-05	0.0314935	chr19	54976506	Island	CDC42EP5	cg02928664
cg24468070	-0.0147865	0.045674	1.22e-05	0.028814	chr19	54976501	Island	CDC42EP5	cg24468070
cg25572105	-0.0148686	0.0718584	5.83e-06	0.0213329	chr7	95025955	Island	PON3	cg25572105
cg25178350	-0.0154576	0.831978	3.5e-05	0.0405225	chr22	37870626	OpenSea	MFNG;MFNG;MFNG	cg25178350
cg06537454	-0.015605	0.434325	3.09e-05	0.039039	chr9	132220933	OpenSea		cg06537454
cg09249173	-0.0157056	0.865075	3.62e-06	0.0172798	chr1	15522850	OpenSea	TMEM51;TMEM51;TMEM51;TMEM51	cg09249173
cg24201202	-0.0157751	0.246912	4.96e-05	0.0456613	chr13	110676648	OpenSea		cg24201202
cg17875462	-0.0158437	0.884972	3.4e-05	0.0399087	chr7	127737274	OpenSea		cg17875462
cg20149741	-0.0158873	0.147887	2.75e-06	0.0151802	chr19	10216727	N_Shore	PPAN;PPAN-P2RY11	cg20149741
cg17529058	-0.0160094	0.830538	1.14e-05	0.028056	chr17	72886179	N_Shelf	FADS6	cg17529058
cg14711743	-0.0161608	0.863295	1.45e-05	0.0310283	chr5	79514577	OpenSea	SERINC5	cg14711743
cg04685170	-0.0162467	0.079494	5.18e-05	0.0456926	chr7	95025855	Island	PON3	cg04685170
cg22707679	-0.0162795	0.125868	1.58e-05	0.0316283	chr14	73639919	OpenSea	PSEN1;PSEN1	cg22707679
cg19949550	-0.0164076	0.869705	1.14e-05	0.028056	chr14	94423704	OpenSea	ASB2;ASB2	cg19949550
cg01123353	-0.0166142	0.877808	2.44e-05	0.0361358	chr3	127394884	S_Shelf	ABTB1;ABTB1;ABTB1	cg01123353
cg08835221	-0.0166221	0.0933831	3.81e-05	0.0415484	chr22	38071607	N_Shore	LGALS1	cg08835221
cg18503679	-0.0167411	0.0556226	1.08e-05	0.0277879	chr3	21792543	OpenSea	ZNF385D;ZNF385D	cg18503679
cg09446896	-0.0171801	0.851245	6.23e-05	0.0493016	chr2	69803979	OpenSea	AAK1	cg09446896
cg14131038	-0.0172605	0.116738	2.74e-05	0.0374692	chr2	106360709	N_Shore	NCK2;NCK2	cg14131038
cg20578018	-0.0173347	0.12379	3.89e-05	0.0416275	chr19	39137911	N_Shore	ACTN4	cg20578018
cg22313024	-0.0174953	0.180325	1.26e-05	0.0290941	chr8	97248069	OpenSea	UQCRB	cg22313024
cg07236958	-0.0175351	0.767645	4.93e-05	0.0456613	chr8	140624727	OpenSea		cg07236958
cg00971810	-0.0175695	0.441862	1.24e-05	0.0288757	chr16	33952528	OpenSea		cg00971810
cg07404840	-0.017635	0.710617	1.32e-05	0.0297536	chr11	64953725	S_Shore	CAPN1;CAPN1;CAPN1;CAPN1	cg07404840
cg25756867	-0.017637	0.821745	5.06e-05	0.0456613	chr3	180042726	OpenSea		cg25756867
cg09216153	-0.0176603	0.859293	3.48e-05	0.0404626	chr6	48669676	OpenSea		cg09216153
cg11577089	-0.0179424	0.827971	2.72e-05	0.0374424	chr2	38264725	OpenSea	RMDN2-AS1;RMDN2	cg11577089
cg04965050	-0.0179523	0.12361	5.31e-05	0.0458891	chr22	43739790	Island	SCUBE1	cg04965050
cg16144317	-0.0180582	0.128971	6.23e-05	0.0493016	chr1	214725524	Island	PTPN14	cg16144317
cg15500865	-0.0181213	0.0808272	9.9e-09	0.00146501	chr7	95025924	Island	PON3	cg15500865
cg05600174	-0.0181279	0.0834028	5.24e-05	0.0456926	chr9	77704537	S_Shore	NMRK1;NMRK1;NMRK1;OSTF1	cg05600174
cg15711246	-0.0181288	0.93142	6.32e-05	0.0494618	chr8	62702873	OpenSea		cg15711246
cg18317506	-0.0183147	0.852895	2.4e-06	0.0143289	chr13	45416958	OpenSea		cg18317506
cg06392241	-0.0184195	0.105749	2.97e-06	0.0156739	chr12	93771346	N_Shore	NUDT4;NUDT4P1;NUDT4	cg06392241
cg21355828	-0.0185932	0.0898861	4.58e-05	0.0448444	chr7	149389814	Island		cg21355828
cg14613540	-0.0186916	0.112484	2.27e-06	0.0140858	chr18	61616369	OpenSea	HMSD	cg14613540
cg01495379	-0.0188017	0.833092	3.78e-07	0.00589487	chr16	76669151	Island		cg01495379
cg02524738	-0.0188249	0.561538	5.07e-05	0.0456613	chr4	190528220	OpenSea		cg02524738
cg11435506	-0.0189956	0.0724673	5.02e-05	0.0456613	chr7	95026073	Island	PON3	cg11435506
cg02627657	-0.0191379	0.129316	2.33e-06	0.0140986	chr17	16257165	S_Shore	CENPV	cg02627657
cg08682532	-0.0191476	0.205467	9.12e-06	0.0256428	chr15	74427499	Island	ISLR2;ISLR2;ISLR2;ISLR2	cg08682532
cg11761627	-0.0195712	0.827763	4.65e-05	0.0450713	chr5	62283805	OpenSea		cg11761627
cg23956960	-0.0196173	0.888415	9.78e-06	0.0260183	chr7	79758274	OpenSea		cg23956960
cg17724412	-0.0197001	0.869257	5.18e-05	0.0456926	chr6	28829283	N_Shelf		cg17724412
cg03218370	-0.0198273	0.162142	5.44e-05	0.0465299	chr9	127539186	N_Shore	OLFML2A	cg03218370
cg18240412	-0.0199279	0.343144	5.58e-05	0.0471271	chr11	17717818	S_Shore		cg18240412
cg04380297	-0.0201291	0.364375	1.19e-05	0.0284328	chr14	55907460	S_Shore	TBPL2	cg04380297
cg11994057	-0.0201399	0.521681	1.27e-05	0.0291167	chr1	38260995	S_Shore	MANEAL;MANEAL;MANEAL	cg11994057
cg08828819	-0.0202519	0.0819654	5.02e-05	0.0456613	chr7	95025836	Island	PON3	cg08828819
cg12118013	-0.0203142	0.122098	9.46e-06	0.0258681	chr3	134031948	Island		cg12118013
cg01873886	-0.0203941	0.0669463	1e-05	0.0264318	chr14	54419825	N_Shore	BMP4;BMP4;BMP4	cg01873886
cg09412882	-0.020456	0.767795	9.35e-06	0.0257002	chr11	12271701	OpenSea	MICAL2	cg09412882
cg12033288	-0.0204684	0.0736575	9.2e-06	0.0256428	chr10	102381293	OpenSea		cg12033288
cg08959144	-0.0204747	0.100073	3.14e-05	0.0392538	chr16	29141694	OpenSea		cg08959144
cg13209535	-0.0204824	0.375824	6.7e-06	0.0225233	chr5	180557852	OpenSea		cg13209535
cg01264106	-0.0205103	0.129264	5.77e-05	0.0478944	chr22	38071602	N_Shore	LGALS1	cg01264106
cg08203886	-0.0205612	0.217262	1.89e-06	0.0131107	chr4	175135604	S_Shore		cg08203886
cg14323087	-0.020578	0.415937	2.5e-05	0.036452	chr3	10430059	OpenSea	ATP2B2;ATP2B2	cg14323087
cg25000618	-0.020657	0.849625	1.02e-07	0.00500757	chr18	34366876	OpenSea	TPGS2;TPGS2;TPGS2;TPGS2	cg25000618
cg01209168	-0.0207467	0.56854	2.7e-05	0.0372735	chr3	5179022	OpenSea	ARL8B	cg01209168
cg06214055	-0.0208328	0.811875	4.19e-05	0.0430141	chr9	1333378	OpenSea		cg06214055
cg11934832	-0.0208615	0.792492	8.54e-07	0.00880548	chr18	45683841	N_Shelf		cg11934832
cg08386137	-0.0208697	0.835964	3.44e-05	0.0401799	chr6	170730682	Island		cg08386137
cg01283398	-0.0211019	0.767032	6.81e-06	0.0225233	chr10	24564397	OpenSea	MIR603;KIAA1217;KIAA1217;KIAA1217;KIAA1217	cg01283398
cg14313373	-0.0211801	0.845369	3.85e-06	0.0180229	chr9	136538372	OpenSea	SARDH;SARDH	cg14313373
cg08898155	-0.0212224	0.0740696	2.33e-05	0.0355723	chr7	95026097	Island	PON3	cg08898155
cg14418242	-0.021251	0.882117	1.82e-05	0.0326311	chr5	68740557	OpenSea		cg14418242
cg20816216	-0.0213514	0.407435	4.15e-07	0.00622354	chr8	21900698	OpenSea	FGF17;FGF17;FGF17;FGF17	cg20816216
cg01140616	-0.0214214	0.682872	3.67e-05	0.0410993	chr14	57518666	OpenSea		cg01140616
cg11543883	-0.0215061	0.825638	6.28e-05	0.0494618	chr15	45507695	OpenSea		cg11543883
cg25725418	-0.0215476	0.189696	3.35e-05	0.0398989	chr10	75639879	OpenSea		cg25725418
cg12280226	-0.021648	0.518988	2.65e-05	0.0369927	chr16	25119524	S_Shore	LCMT1-AS1	cg12280226
cg18850089	-0.0216619	0.26607	2.02e-06	0.0133568	chr19	14170116	S_Shore	PALM3	cg18850089
cg26368826	-0.0216889	0.695052	1.3e-05	0.0293733	chr22	49151908	OpenSea		cg26368826
cg11647323	-0.0217614	0.39399	2.6e-06	0.0148992	chr4	53617970	S_Shore	ERVMER34-1;ERVMER34-1	cg11647323
cg23262555	-0.0217623	0.7933	4.85e-05	0.0456596	chr14	73351236	OpenSea	DPF3;DPF3;DPF3;DPF3	cg23262555
cg14978242	-0.0219806	0.832448	5.88e-05	0.0483414	chr5	79501131	OpenSea	SERINC5	cg14978242
cg07066727	-0.0220367	0.555647	4.14e-05	0.0427479	chr1	149230366	N_Shore		cg07066727
cg22417309	-0.0221134	0.572697	1.58e-05	0.0316283	chr16	67233653	Island	ELMO3;ELMO3	cg22417309
cg16781340	-0.0221459	0.883484	7.58e-06	0.0232101	chr16	34456429	OpenSea		cg16781340
cg24347903	-0.0221487	0.186726	5.46e-05	0.046615	chr11	46958091	N_Shore	C11orf49;C11orf49;C11orf49;C11orf49	cg24347903
cg01323954	-0.0221602	0.071969	2.54e-08	0.00208437	chr15	83654524	N_Shore	FAM103A1	cg01323954
cg07109804	-0.0222436	0.0845197	3.71e-07	0.00589487	chr15	83654517	N_Shore	FAM103A1	cg07109804
cg25518362	-0.0222441	0.792434	1.26e-05	0.0290941	chr10	78651384	OpenSea	KCNMA1;KCNMA1;KCNMA1;KCNMA1	cg25518362
cg27013275	-0.0222613	0.316406	2.78e-05	0.0374979	chr7	100025489	N_Shore	MEPCE;MEPCE;MEPCE;ZCWPW1;ZCWPW1	cg27013275
cg15173270	-0.0223637	0.126139	6.56e-07	0.00769985	chr1	165114044	OpenSea		cg15173270
cg05514510	-0.0224336	0.851173	9.58e-06	0.0258681	chr21	37987644	OpenSea		cg05514510
cg27137839	-0.0225184	0.453795	2.53e-05	0.0367545	chr16	34969005	OpenSea		cg27137839
cg14085527	-0.0225714	0.0497482	1.72e-05	0.0319842	chr7	1068230	Island	C7orf50;C7orf50;C7orf50	cg14085527
cg01579812	-0.022585	0.602096	3.91e-05	0.0417116	chr5	5332729	OpenSea		cg01579812
cg13023623	-0.0226745	0.124087	4.03e-06	0.0180542	chr14	57276257	Island	OTX2	cg13023623
cg09088406	-0.0227378	0.829656	1.4e-05	0.0308273	chr15	27819306	OpenSea		cg09088406
cg03100191	-0.0228518	0.479641	3.27e-05	0.0398989	chr17	36583975	N_Shore	ARHGAP23	cg03100191
cg10599438	-0.0229252	0.0675072	6.11e-05	0.0491467	chr19	844589	N_Shore	PRTN3	cg10599438
cg25323888	-0.0229981	0.40771	1.15e-05	0.0282109	chr6	11933336	OpenSea		cg25323888
cg06106499	-0.0229989	0.828121	1.66e-05	0.0319842	chr2	1098670	OpenSea	SNTG2	cg06106499
cg20673819	-0.0230563	0.925726	6.39e-06	0.0225233	chr6	166354015	Island	C6orf176;C6orf176	cg20673819
cg11358261	-0.0231459	0.316208	4.16e-05	0.0428667	chr12	127765068	N_Shore		cg11358261
cg08756887	-0.0231639	0.840472	5.71e-05	0.0476367	chr13	19754434	S_Shelf	TUBA3C	cg08756887
cg16083439	-0.0232014	0.306187	2.96e-05	0.0384585	chr6	108615723	N_Shore	LACE1	cg16083439
cg05316415	-0.0232734	0.874354	8.82e-07	0.00881491	chr10	134999675	Island	KNDC1	cg05316415
cg15685672	-0.0233042	0.61838	3.51e-05	0.0405225	chr5	95298307	S_Shore	ELL2	cg15685672
cg26077378	-0.0233957	0.103808	1.39e-05	0.0306967	chr3	21792857	OpenSea	ZNF385D	cg26077378
cg22462835	-0.0234241	0.52493	5.44e-06	0.0209301	chr6	58779053	OpenSea		cg22462835
cg04487595	-0.0234325	0.667626	4.64e-05	0.0450639	chr1	25346057	OpenSea		cg04487595
cg09042966	-0.0234666	0.798012	2.62e-07	0.00582239	chr13	103840341	OpenSea		cg09042966
cg22844531	-0.0235648	0.0824374	3.32e-05	0.0398989	chr3	47422418	Island	PTPN23;PTPN23	cg22844531
cg00586230	-0.0235959	0.448531	5.03e-05	0.0456613	chr19	12941875	N_Shore	RTBDN;RTBDN;RTBDN;RTBDN;RTBDN;RTBDN;RTBDN;RTBDN	cg00586230
cg06669656	-0.0236713	0.709608	4.57e-05	0.0448165	chr19	24184337	OpenSea		cg06669656
cg27621513	-0.0236784	0.516683	2.5e-05	0.0364168	chr5	118658343	OpenSea	TNFAIP8	cg27621513
cg13145017	-0.0237599	0.123826	1.65e-05	0.0319842	chr7	150757087	Island	SLC4A2	cg13145017
cg03999020	-0.0238233	0.56348	1.39e-05	0.0306967	chr16	88459356	N_Shore		cg03999020
cg05385248	-0.023957	0.139558	2.56e-06	0.0148802	chr10	61667761	S_Shore	CCDC6	cg05385248
cg08919659	-0.0241362	0.12443	1.85e-05	0.0327238	chr16	17458277	OpenSea	XYLT1	cg08919659
cg10561067	-0.0242206	0.202717	7.64e-06	0.0232101	chr5	179228859	Island	MGAT4B;MGAT4B	cg10561067
cg09584118	-0.024263	0.558481	1.51e-06	0.0118649	chr11	45273975	OpenSea	SYT13	cg09584118
cg16097920	-0.0242645	0.235622	1.68e-05	0.0319842	chr3	8152893	OpenSea		cg16097920
cg22206104	-0.0243218	0.207147	6.4e-05	0.0496478	chr17	16344518	S_Shore	LRRC75A-AS1;LRRC75A-AS1;LRRC75A-AS1;LRRC75A-AS1;LRRC75A-AS1;LRRC75A-AS1;LRRC75A-AS1;LRRC75A-AS1;LRRC75A-AS1;LRRC75A-AS1;LRRC75A-AS1;LRRC75A-AS1;LRRC75A-AS1;LRRC75A-AS1;LRRC75A-AS1;LRRC75A-AS1;LRRC75A-AS1;LRRC75A-AS1;LRRC75A-AS1;LRRC75A-AS1;LRRC75A-AS1;LRRC75A-AS1;SNORD65;LRRC75A-AS1;LRRC75A-AS1;LRRC75A-AS1;LRRC75A-AS1;LRRC75A-AS1;LRRC75A-AS1;LRRC75A-AS1;LRRC75A-AS1;LRRC75A-AS1;LRRC75A-AS1	cg22206104
cg25749040	-0.0244406	0.233755	5.18e-05	0.0456926	chr19	51323301	S_Shore	KLK1	cg25749040
cg23261919	-0.0244844	0.0534219	1.29e-06	0.010937	chr10	135072960	N_Shelf		cg23261919
cg18901140	-0.0245599	0.488573	6.08e-05	0.0491467	chr17	8908225	S_Shore		cg18901140
cg03317082	-0.0246682	0.0458325	1.86e-05	0.0327841	chr1	234748618	S_Shore		cg03317082
cg17612991	-0.0246692	0.734776	2e-05	0.0335926	chr19	6721016	OpenSea	C3	cg17612991
cg21572914	-0.0247421	0.89999	1.79e-06	0.0129842	chr6	28829332	N_Shelf		cg21572914
cg19341630	-0.0247644	0.671899	3.12e-05	0.0391633	chr18	46141962	OpenSea	KIAA0427;KIAA0427	cg19341630
cg03443112	-0.0249136	0.90816	1.97e-06	0.013166	chr2	68251804	OpenSea		cg03443112
cg14560040	-0.0251766	0.183861	3.85e-05	0.0416275	chr9	136203305	S_Shore	SURF6	cg14560040
cg03111818	-0.025183	0.102987	2.74e-05	0.0374749	chr12	14927076	N_Shore	H2AFJ;H2AFJ	cg03111818
cg07829804	-0.0252386	0.817029	2.61e-05	0.0369841	chr12	10325287	OpenSea	OLR1	cg07829804
cg23998071	-0.0253485	0.118823	5.28e-08	0.0032557	chr7	27289669	N_Shore		cg23998071
cg26155322	-0.025426	0.374687	2.62e-05	0.0369841	chr1	112715094	OpenSea		cg26155322
cg20945581	-0.0254393	0.900217	1.18e-06	0.0104163	chr7	30801378	OpenSea	INMT-FAM188B	cg20945581
cg08709434	-0.0255254	0.258638	4.97e-05	0.0456613	chr9	19408334	N_Shore	ACER2	cg08709434
cg05001932	-0.0256448	0.345166	2.67e-05	0.0371536	chr5	126409372	S_Shore	FLJ44606;FLJ44606	cg05001932
cg06944418	-0.0256654	0.865712	2.16e-05	0.0344473	chr1	210863749	OpenSea	KCNH1;KCNH1	cg06944418
cg15712305	-0.0258463	0.504887	5.05e-05	0.0456613	chr4	190490216	OpenSea		cg15712305
cg03719070	-0.026015	0.19996	1.6e-05	0.0316283	chr2	74668976	Island	RTKN;RTKN;RTKN;RTKN	cg03719070
cg08523633	-0.0260269	0.734475	6.25e-05	0.049352	chr6	87997055	OpenSea	GJB7	cg08523633
cg24007312	-0.0260834	0.0616484	3.12e-05	0.0391633	chr3	52312811	Island	WDR82	cg24007312
cg20303724	-0.0263299	0.623073	1.66e-05	0.0319842	chr17	21792854	OpenSea		cg20303724
cg03659048	-0.0263975	0.484273	2.61e-05	0.0369841	chr7	151107958	S_Shore	WDR86;WDR86;WDR86;WDR86;WDR86-AS1;WDR86-AS1;WDR86-AS1	cg03659048
cg19216788	-0.0264597	0.89408	1.55e-05	0.0314972	chr3	121633802	OpenSea	SLC15A2;SLC15A2	cg19216788
cg15838493	-0.026544	0.746782	3.31e-05	0.0398989	chr17	40251003	S_Shore		cg15838493
cg24996930	-0.0265488	0.667447	7.5e-06	0.0232101	chr14	77229233	S_Shore	VASH1	cg24996930
cg05671350	-0.0268247	0.215828	1.05e-05	0.0270804	chr11	74022348	N_Shore	P4HA3	cg05671350
cg16704824	-0.0268391	0.825442	6.11e-05	0.0491467	chr14	70470182	OpenSea	SMOC1;SMOC1	cg16704824
cg15632228	-0.0270532	0.0520002	2.77e-05	0.0374979	chr1	183439493	N_Shore		cg15632228
cg19515035	-0.0273231	0.13833	1.13e-05	0.028056	chr2	74669516	S_Shore	RTKN	cg19515035
cg06480483	-0.0274704	0.270998	5.12e-05	0.0456926	chr3	135235093	OpenSea		cg06480483
cg07527983	-0.0274909	0.325626	5.99e-07	0.00726837	chr12	109825459	OpenSea	MYO1H	cg07527983
cg11374582	-0.0276034	0.610632	1.54e-05	0.0314972	chr17	61927086	S_Shore		cg11374582
cg13130930	-0.0276388	0.763506	2.04e-05	0.0335926	chr2	197278875	OpenSea	HECW2	cg13130930
cg03548889	-0.0277083	0.415719	5.76e-05	0.0478782	chr7	151107934	S_Shore	WDR86;WDR86;WDR86;WDR86;WDR86-AS1;WDR86-AS1;WDR86-AS1	cg03548889
cg18812198	-0.027752	0.808295	5.87e-05	0.0483414	chr11	68715658	OpenSea		cg18812198
cg06917451	-0.0278444	0.431695	8.38e-06	0.0243083	chr1	177138584	N_Shore		cg06917451
cg17778640	-0.027897	0.189039	4.32e-05	0.0436762	chr4	57254430	S_Shore	AASDH;AASDH;AASDH;AASDH;AASDH;AASDH	cg17778640
cg19280455	-0.0280193	0.690151	3.36e-06	0.0166839	chr15	100385581	OpenSea		cg19280455
cg12228919	-0.0280731	0.108716	3.68e-05	0.0410993	chr15	44955936	Island	SPG11;SPG11	cg12228919
cg21154229	-0.0281896	0.303122	1.28e-05	0.0291315	chr20	58249232	OpenSea	PHACTR3;PHACTR3;PHACTR3	cg21154229
cg09521743	-0.0283556	0.417891	2.02e-05	0.0335926	chr10	75415752	OpenSea	SYNPO2L;SYNPO2L	cg09521743
cg01113074	-0.0284782	0.695739	4.57e-05	0.0448165	chr11	81355377	OpenSea		cg01113074
cg18001427	-0.0288862	0.087097	6.25e-06	0.0222454	chr21	30391784	S_Shore	RWDD2B	cg18001427
cg02457742	-0.0292753	0.275143	5.25e-05	0.0457181	chr10	73611460	S_Shore	PSAP;PSAP;PSAP	cg02457742
cg15799486	-0.0293032	0.661212	2.34e-05	0.0355986	chr14	81788389	OpenSea	STON2;STON2	cg15799486
cg09767236	-0.0294191	0.116717	5.62e-06	0.0209301	chr17	8095608	S_Shore		cg09767236
cg27410343	-0.0294277	0.583397	3.01e-05	0.0387068	chr3	177312110	OpenSea	LINC00578	cg27410343
cg18557556	-0.0296848	0.186477	9.62e-06	0.0258681	chr12	75905681	S_Shore	KRR1	cg18557556
cg19860160	-0.0297362	0.783225	3.78e-05	0.0415484	chr1	1045382	N_Shore	C1orf159	cg19860160
cg16874861	-0.0298808	0.693375	1.61e-05	0.0316283	chr18	8786297	S_Shore	MTCL1	cg16874861
cg05445244	-0.0299214	0.766825	4.56e-05	0.0448165	chr4	164251942	N_Shore	NPY1R	cg05445244
cg20434422	-0.0299422	0.811369	3.81e-05	0.0415484	chr1	84831593	OpenSea	UOX	cg20434422
cg09461388	-0.0301913	0.442719	2.16e-07	0.0055803	chr22	46763229	S_Shore	CELSR1	cg09461388
cg24682751	-0.030604	0.825768	5.24e-05	0.0456926	chr15	93591750	N_Shelf	RGMA;RGMA;RGMA;RGMA;RGMA;RGMA	cg24682751
cg02939577	-0.0308274	0.477625	5.91e-05	0.0485588	chr1	45098576	S_Shore	RNF220	cg02939577
cg01588344	-0.030865	0.158761	9.22e-06	0.0256428	chr16	21200130	OpenSea		cg01588344
cg12877165	-0.0309091	0.607394	2.08e-07	0.0055803	chr22	45186159	S_Shelf	ARHGAP8;PRR5-ARHGAP8;ARHGAP8	cg12877165
cg25102449	-0.0309995	0.521391	1.69e-05	0.0319842	chr19	18761273	Island	KLHL26	cg25102449
cg10662019	-0.0310578	0.647248	3.97e-05	0.041918	chr19	469066	S_Shore	ODF3L2	cg10662019
cg27191786	-0.0311027	0.167587	6.58e-06	0.0225233	chr2	139233103	OpenSea		cg27191786
cg12942894	-0.031422	0.44586	3.75e-05	0.0415262	chr19	36643532	Island	COX7A1;COX7A1	cg12942894
cg11679726	-0.0315261	0.799124	3.9e-05	0.0416275	chr5	9198759	OpenSea	SEMA5A	cg11679726
cg01615333	-0.0317076	0.386826	4.65e-05	0.0450713	chr12	127765195	N_Shore		cg01615333
cg03623401	-0.0319624	0.127911	3.64e-05	0.041077	chr16	12043656	OpenSea		cg03623401
cg02351840	-0.0319794	0.642939	5.57e-05	0.0471271	chr13	112559707	OpenSea		cg02351840
cg01301992	-0.0320938	0.683319	4.84e-05	0.0456283	chr19	4285049	OpenSea	SHD	cg01301992
cg16810559	-0.0321804	0.765237	3.89e-05	0.0416275	chr3	64090850	OpenSea	PRICKLE2	cg16810559
cg00871560	-0.0322355	0.573864	6.74e-06	0.0225233	chr3	132756721	N_Shore	TMEM108;TMEM108	cg00871560
cg10926420	-0.0323448	0.625247	7.59e-06	0.0232101	chr2	69852289	OpenSea	AAK1	cg10926420
cg17266287	-0.0323464	0.824959	3.89e-05	0.0416275	chr12	3368646	OpenSea	TSPAN9;TSPAN9	cg17266287
cg12132029	-0.0323638	0.239584	4.44e-05	0.0440795	chr19	11616515	Island	ZNF653	cg12132029
cg26822870	-0.0323685	0.605068	6.75e-06	0.0225233	chr6	299762	OpenSea	DUSP22	cg26822870
cg01319403	-0.0326806	0.463201	6.77e-06	0.0225233	chr2	27988576	OpenSea		cg01319403
cg07871104	-0.0329551	0.296766	1.7e-05	0.0319842	chr15	46213942	OpenSea		cg07871104
cg16621738	-0.0329746	0.463167	4.17e-06	0.0183016	chr10	70096969	OpenSea	HNRNPH3;HNRNPH3;HNRNPH3;HNRNPH3	cg16621738
cg26127836	-0.0329812	0.194779	4.26e-05	0.0433183	chr12	14926744	N_Shore	H2AFJ;H2AFJ	cg26127836
cg00957641	-0.032998	0.189229	2.25e-05	0.0348699	chr12	103406953	OpenSea		cg00957641
cg06586936	-0.0330927	0.344678	3.89e-05	0.0416275	chr5	38555871	N_Shore	LIFR-AS1;LIFR-AS1;LIFR;LIFR	cg06586936
cg00357528	-0.0331419	0.490148	4.45e-05	0.0440886	chr19	45968618	N_Shelf		cg00357528
cg06020419	-0.0333114	0.239755	1.71e-05	0.0319842	chr4	110912019	OpenSea	EGF;EGF;EGF	cg06020419
cg25658238	-0.0335168	0.471837	1.6e-05	0.0316283	chr3	59232168	OpenSea		cg25658238
cg24740320	-0.0336627	0.714224	5.8e-06	0.0213329	chr14	44418808	OpenSea		cg24740320
cg06099431	-0.0338363	0.103362	4.63e-05	0.0450243	chr20	44451667	Island		cg06099431
cg09404747	-0.0338954	0.266056	3.81e-05	0.0415484	chr5	79553147	S_Shore	SERINC5;SERINC5;SERINC5;SERINC5;SERINC5	cg09404747
cg01184676	-0.0339059	0.293765	1.02e-06	0.00969574	chr4	175135429	Island		cg01184676
cg10770076	-0.0342915	0.177387	1.68e-05	0.0319842	chr3	100210880	N_Shore	TMEM45A	cg10770076
cg15705865	-0.0346083	0.381332	2.66e-05	0.0371172	chr2	900218	OpenSea		cg15705865
cg09043250	-0.0346512	0.369471	2.55e-06	0.0148802	chr6	27831707	N_Shore	HIST1H2AL	cg09043250
cg25943876	-0.0347005	0.319148	4.6e-07	0.00644725	chr13	50422495	S_Shore		cg25943876
cg21218195	-0.0347149	0.393477	3.17e-05	0.0393411	chr7	98189557	OpenSea		cg21218195
cg12595742	-0.0351647	0.26761	1.73e-05	0.0319842	chr10	120001302	OpenSea		cg12595742
cg10122079	-0.0352547	0.199895	2.85e-06	0.0152754	chr1	38232225	S_Shore	EPHA10;EPHA10	cg10122079
cg02368469	-0.0354104	0.784832	6.16e-05	0.0492599	chr11	69357567	OpenSea		cg02368469
cg23492448	-0.0356723	0.674608	1.99e-05	0.0335869	chr17	72086065	OpenSea		cg23492448
cg26312935	-0.0362217	0.602534	1.35e-05	0.030046	chr15	59279406	N_Shore	RNF111	cg26312935
cg17780246	-0.0363438	0.133335	4.34e-05	0.0437827	chr19	54481467	Island	CACNG8	cg17780246
cg18712352	-0.0365115	0.259203	5.09e-05	0.0456613	chr14	64972736	S_Shore	ZBTB1;ZBTB1	cg18712352
cg14501281	-0.0366058	0.286566	7.57e-06	0.0232101	chr2	10360265	OpenSea		cg14501281
cg12453790	-0.0370347	0.465606	4.83e-05	0.0456283	chr12	108775912	OpenSea		cg12453790
cg08661338	-0.0371549	0.704688	1.24e-07	0.00533021	chr15	25321221	OpenSea	SNORD116-12	cg08661338
cg03890215	-0.037377	0.508496	2.17e-05	0.0344473	chr18	39891178	OpenSea	LINC00907;LINC00907;LINC00907;LINC00907;LINC00907;LINC00907	cg03890215
cg10174563	-0.0374273	0.46638	1.04e-05	0.0270631	chr21	40816607	N_Shore	SH3BGR;LCA5L	cg10174563
cg05468953	-0.0377393	0.791294	1.03e-05	0.0269151	chr4	100565104	OpenSea		cg05468953
cg16729325	-0.0379471	0.279616	4.13e-05	0.0426755	chr10	15461335	OpenSea		cg16729325
cg05548190	-0.0380263	0.300879	2.17e-05	0.0344473	chr5	176432570	N_Shore	UIMC1	cg05548190
cg05516285	-0.0380762	0.300008	3.24e-05	0.0396713	chr19	29704446	S_Shore	UQCRFS1	cg05516285
cg11950204	-0.0381114	0.860118	1.48e-05	0.0312379	chr8	134135358	OpenSea	TG	cg11950204
cg03380861	-0.0383799	0.634358	2.75e-06	0.0151802	chr13	31810686	OpenSea	B3GLCT	cg03380861
cg12523211	-0.0386984	0.65463	2.41e-05	0.0358492	chr7	123198375	S_Shore	NDUFA5;NDUFA5;NDUFA5;NDUFA5;NDUFA5;NDUFA5;NDUFA5;NDUFA5;NDUFA5;NDUFA5	cg12523211
cg20588859	-0.0388118	0.589974	3.79e-05	0.0415484	chr11	65321429	Island	LTBP3;LTBP3;LTBP3	cg20588859
cg13287266	-0.0391537	0.744187	6.13e-05	0.0491835	chr19	5206313	OpenSea	PTPRS;PTPRS;PTPRS;PTPRS	cg13287266
cg03599330	-0.0394685	0.720686	1.84e-05	0.0326879	chr7	68002790	OpenSea		cg03599330
cg06520877	-0.0397084	0.660691	2.18e-05	0.0344473	chr4	3748130	N_Shore		cg06520877
cg16359657	-0.03978	0.414927	5.3e-05	0.0458548	chr1	41119931	Island	RIMS3	cg16359657
cg01825276	-0.0400901	0.494412	5.06e-05	0.0456613	chr6	76469240	OpenSea	MYO6;MYO6	cg01825276
cg05353724	-0.0401346	0.164382	6.19e-08	0.00352383	chr14	102414012	N_Shore		cg05353724
cg16981703	-0.0408392	0.267202	2.73e-05	0.0374692	chr2	177862057	OpenSea		cg16981703
cg11333117	-0.0410789	0.62403	1.46e-05	0.0311325	chr1	212457740	N_Shore	PPP2R5A;LOC101929541	cg11333117
cg02167771	-0.0413132	0.463647	1.2e-06	0.0104421	chr9	139944139	S_Shore	ENTPD2;ENTPD2	cg02167771
cg19702802	-0.0416352	0.618285	2.09e-05	0.0341473	chr19	46417729	Island	NANOS2	cg19702802
cg21033861	-0.0417832	0.393659	2.62e-06	0.0148992	chr14	32030205	OpenSea	NUBPL	cg21033861
cg06654118	-0.0420633	0.14212	8.19e-06	0.0240546	chr4	1303317	N_Shore	MAEA;MAEA	cg06654118
cg06380167	-0.0423367	0.874992	1.55e-05	0.0314972	chr17	10065467	OpenSea	GAS7	cg06380167
cg12788111	-0.0423474	0.689652	1.62e-05	0.0317251	chr15	59279393	N_Shore	RNF111;RNF111;RNF111;RNF111	cg12788111
cg25285794	-0.0424002	0.109038	6.22e-06	0.0222454	chr12	54402699	Island	HOXC8	cg25285794
cg02993606	-0.0424854	0.718315	5.83e-05	0.0482044	chr19	38803369	N_Shelf	YIF1B;YIF1B;YIF1B;YIF1B;YIF1B;YIF1B	cg02993606
cg17203794	-0.0426873	0.821765	5.68e-05	0.047631	chr9	132039620	OpenSea		cg17203794
cg04774597	-0.0427039	0.34548	4.86e-05	0.0456613	chr15	69744390	N_Shore	RPLP1;RPLP1	cg04774597
cg26772345	-0.0432096	0.521658	1.12e-05	0.028056	chr19	46650753	OpenSea	IGFL2;IGFL2	cg26772345
cg27123208	-0.0437309	0.373882	6.05e-05	0.0491456	chr12	46940886	OpenSea	LOC100288798;LOC100288798;LOC100288798;LOC100288798;LOC100288798	cg27123208
cg23272978	-0.0438509	0.881926	2.28e-05	0.0350292	chr11	65315030	Island	LTBP3;LTBP3;LTBP3	cg23272978
cg14085543	-0.0441763	0.321866	1.21e-08	0.00149693	chr12	52462895	N_Shore	ATG101;ATG101	cg14085543
cg11041558	-0.0444931	0.885997	2.92e-05	0.0383184	chr1	243320264	OpenSea	CEP170;CEP170;CEP170	cg11041558
cg17914838	-0.0449505	0.88468	5.04e-05	0.0456613	chr7	95181501	OpenSea		cg17914838
cg14836839	-0.0451078	0.406111	4.28e-05	0.0434621	chr17	42706084	OpenSea		cg14836839
cg15973954	-0.0452934	0.255084	2.79e-05	0.0374979	chr13	23309774	OpenSea		cg15973954
cg17448192	-0.0454321	0.771912	4.05e-05	0.0420316	chr3	186718821	OpenSea	ST6GAL1;ST6GAL1	cg17448192
cg25673584	-0.0455202	0.685851	3.47e-07	0.00589487	chr19	46417551	Island	NANOS2	cg25673584
cg23966593	-0.0458385	0.10095	1.43e-08	0.00151002	chr21	46221845	Island	LINC01424;UBE2G2;UBE2G2;UBE2G2	cg23966593
cg00250036	-0.0459112	0.749947	5.76e-05	0.0478782	chr14	34077061	OpenSea	NPAS3;NPAS3;NPAS3;NPAS3	cg00250036
cg27482031	-0.0464056	0.123828	3.95e-06	0.0180229	chr12	54402697	Island	HOXC8	cg27482031
cg07200344	-0.0469366	0.296852	6.13e-05	0.0491835	chr1	247803009	Island		cg07200344
cg06349515	-0.0473449	0.502199	1.55e-07	0.00544301	chr17	1360441	S_Shore	CRK;CRK	cg06349515
cg25505044	-0.0473569	0.658304	7.43e-06	0.0232101	chr11	63137276	OpenSea	SLC22A9;SLC22A9	cg25505044
cg06940110	-0.0473864	0.528495	6.33e-05	0.0494618	chr2	118616430	N_Shore		cg06940110
cg06484167	-0.0475835	0.255266	2.96e-05	0.0384585	chr6	27832180	N_Shore	HIST1H2AL	cg06484167
cg20177690	-0.0480071	0.778683	5.22e-06	0.0204376	chr2	234755729	OpenSea	HJURP;HJURP;HJURP	cg20177690
cg00784671	-0.0482559	0.747939	6.32e-05	0.0494618	chr22	46762841	Island	CELSR1	cg00784671
cg04588336	-0.0482637	0.616679	1.78e-06	0.0129842	chr11	75916460	N_Shore	WNT11	cg04588336
cg06464775	-0.0483052	0.438969	2.57e-05	0.0369392	chr7	151145235	Island		cg06464775
cg21936179	-0.0483943	0.446128	5.14e-05	0.0456926	chr1	206786180	S_Shore	LGTN	cg21936179
cg17716293	-0.0486184	0.374498	4.82e-08	0.00324417	chr14	75327287	OpenSea	PROX2;PROX2	cg17716293
cg26744079	-0.0486853	0.368657	2.02e-05	0.0335926	chr10	77167091	Island	C10orf41;C10orf41	cg26744079
cg14192299	-0.0493755	0.79149	2.2e-05	0.0345259	chr19	46417639	Island	NANOS2	cg14192299
cg21695771	-0.0502592	0.301624	1.71e-05	0.0319842	chr19	36643932	S_Shore	COX7A1	cg21695771
cg14470047	-0.0507351	0.711465	3.93e-06	0.0180229	chr5	176038104	S_Shore	GPRIN1	cg14470047
cg10008953	-0.0508698	0.43241	6.3e-07	0.00752134	chr14	102414004	N_Shore		cg10008953
cg16284844	-0.0510474	0.279806	1.7e-06	0.0129115	chr6	90308030	OpenSea	ANKRD6;ANKRD6;ANKRD6;ANKRD6;ANKRD6	cg16284844
cg05039129	-0.0510477	0.704384	1.71e-05	0.0319842	chr1	144094721	OpenSea		cg05039129
cg05983326	-0.0513354	0.373343	6.34e-05	0.0494618	chr5	140710688	N_Shore	PCDHGA1;PCDHGA1	cg05983326
cg26810230	-0.051403	0.56763	4.23e-05	0.0432448	chr10	134948300	S_Shelf		cg26810230
cg13524586	-0.0517836	0.43315	3.78e-05	0.0415484	chr6	28693928	OpenSea		cg13524586
cg23754382	-0.0519398	0.559313	2.7e-05	0.0372735	chr22	29712472	S_Shore	RASL10A;RASL10A	cg23754382
cg05215994	-0.0526367	0.808554	2.87e-05	0.0380883	chr13	23310203	OpenSea		cg05215994
cg12550344	-0.0527032	0.691597	4.62e-07	0.00644725	chr5	151076195	OpenSea		cg12550344
cg17201438	-0.052799	0.645026	6.07e-05	0.0491467	chr17	74438067	OpenSea	UBE2O	cg17201438
cg02171545	-0.0530584	0.284695	5.47e-06	0.0209301	chr15	25093366	Island	SNRPN;SNRPN;SNRPN	cg02171545
cg16611564	-0.0533143	0.449551	6.85e-07	0.00789959	chr3	139589035	OpenSea		cg16611564
cg24034277	-0.0533966	0.899393	3.79e-05	0.0415484	chr14	102467421	OpenSea	DYNC1H1	cg24034277
cg08345012	-0.0534951	0.401549	5.63e-06	0.0209301	chr3	55547020	OpenSea	ERC2	cg08345012
cg18810651	-0.0537619	0.414338	3.05e-05	0.0387402	chr7	1200534	S_Shore	LOC101927021;LOC101927021;LOC101927021;LOC101927021;LOC101927021;ZFAND2A;LOC101927021	cg18810651
cg23397584	-0.0538141	0.184206	4.1e-05	0.042508	chr6	30726973	OpenSea		cg23397584
cg09813089	-0.0539777	0.197984	1.38e-10	3.40E-05	chr11	124823442	N_Shore	CCDC15	cg09813089
cg22678136	-0.0545903	0.208424	2.01e-05	0.0335926	chr15	25093521	Island	SNRPN;SNRPN;SNRPN	cg22678136
cg14088970	-0.0548197	0.522933	5.16e-05	0.0456926	chr17	77211449	OpenSea	RBFOX3	cg14088970
cg08706567	-0.0549147	0.493515	5.2e-05	0.0456926	chr1	43814983	Island	MPL	cg08706567
cg22503318	-0.05522	0.635376	9.98e-06	0.0264318	chr1	202663616	OpenSea	SYT2	cg22503318
cg14844989	-0.0552391	0.325479	2.62e-05	0.0369841	chr11	31128820	OpenSea		cg14844989
cg06781948	-0.0560298	0.706327	3.77e-07	0.00589487	chr3	72941472	OpenSea	GXYLT2	cg06781948
cg10816993	-0.056587	0.4209	2.87e-05	0.0380883	chr2	113874415	OpenSea	IL1RN;IL1RN;IL1RN	cg10816993
cg23831005	-0.0567223	0.256368	3.04e-05	0.0387402	chr4	106588191	OpenSea	ARHGEF38	cg23831005
cg12075498	-0.056987	0.278356	3.38e-05	0.0398989	chr1	65428216	N_Shelf	JAK1	cg12075498
cg22711187	-0.0578893	0.162549	5.19e-05	0.0456926	chr19	55660858	OpenSea	TNNT1;TNNT1;TNNT1;TNNT1	cg22711187
cg02978140	-0.0579852	0.508182	1.72e-05	0.0319842	chr1	23880736	N_Shore		cg02978140
cg13568171	-0.0581611	0.404226	5.3e-05	0.0458548	chr1	29556821	N_Shore	MECR;MECR	cg13568171
cg25220063	-0.0584815	0.163051	4.97e-07	0.00664304	chr1	247802774	Island		cg25220063
cg06012872	-0.0589294	0.324266	2.78e-06	0.0151802	chr10	45374841	OpenSea		cg06012872
cg09365446	-0.059033	0.428574	8.73e-06	0.0250368	chr1	150670422	OpenSea	GOLPH3L	cg09365446
cg18469283	-0.0590505	0.616896	1.91e-05	0.0330772	chr1	167434250	OpenSea	CD247;CD247	cg18469283
cg25017620	-0.0591382	0.170603	1.93e-05	0.0331311	chr1	247802802	Island		cg25017620
cg09753657	-0.0592568	0.489813	4.62e-05	0.0450243	chr1	159869927	Island	CCDC19	cg09753657
cg17136073	-0.0594595	0.668638	1.1e-05	0.0278488	chr13	23310675	OpenSea		cg17136073
cg13474332	-0.0616159	0.35349	3.01e-05	0.0387068	chr2	20306827	OpenSea		cg13474332
cg19106932	-0.0641045	0.214445	1.24e-05	0.0288757	chr17	61926700	Island		cg19106932
cg08924449	-0.0651102	0.757224	4.35e-06	0.0185827	chr12	93770598	N_Shore	NUDT4;NUDT4;NUDT4P2;NUDT4P1;LOC643339	cg08924449
cg27543040	-0.065206	0.309127	1.71e-06	0.0129115	chr1	247802703	N_Shore		cg27543040
cg21903646	-0.0652951	0.281874	2.1e-06	0.0136843	chr6	28447115	OpenSea		cg21903646
cg15829088	-0.0653014	0.240374	3.1e-06	0.0157009	chr1	247802935	Island		cg15829088
cg19844266	-0.0655111	0.704983	6.03e-05	0.0491165	chr18	10702425	OpenSea	PIEZO2	cg19844266
cg22178121	-0.0655713	0.440457	2.15e-05	0.0344263	chr4	25022049	OpenSea	LGI2	cg22178121
cg26577529	-0.0659595	0.794124	5.23e-05	0.0456926	chr12	52866845	OpenSea	KRT6C	cg26577529
cg20638675	-0.0665082	0.246034	3.11e-05	0.0391633	chr10	45374906	OpenSea		cg20638675
cg05656990	-0.0665927	0.536956	2.79e-05	0.0374979	chr13	23310635	OpenSea		cg05656990
cg26968378	-0.067073	0.414746	6.22e-05	0.0493016	chr6	28447087	OpenSea		cg26968378
cg14535707	-0.0678908	0.846514	2.98e-07	0.00582239	chr18	10702719	OpenSea	PIEZO2	cg14535707
cg25097419	-0.0679098	0.531446	7.83e-06	0.0236053	chr5	79487997	OpenSea	SERINC5;SERINC5;SERINC5;SERINC5;SERINC5	cg25097419
cg23915527	-0.0696631	0.458727	3.84e-05	0.0416275	chr1	161368787	N_Shore		cg23915527
cg11043221	-0.0707696	0.887446	2.99e-05	0.0386495	chr19	50485113	OpenSea	VRK3;VRK3;VRK3	cg11043221
cg03441844	-0.0722299	0.424499	3.88e-05	0.0416275	chr1	161368947	Island		cg03441844
cg10973622	-0.0729456	0.454976	3.03e-05	0.0387402	chr2	86423274	S_Shore	IMMT;IMMT;IMMT	cg10973622
cg09582351	-0.0741474	0.401556	1.66e-07	0.00557183	chr12	29534625	S_Shore	ERGIC2	cg09582351
cg09552548	-0.0744373	0.251896	3.02e-05	0.0387402	chr2	232538286	OpenSea		cg09552548
cg07799106	-0.0750214	0.805008	6.33e-05	0.0494618	chr20	52493220	OpenSea	SUMO1P1	cg07799106
cg01091514	-0.077506	0.281677	1.17e-06	0.0104087	chr4	184644613	S_Shore		cg01091514
cg13344095	-0.0788315	0.247864	3.07e-07	0.00582239	chr6	26233352	OpenSea		cg13344095
cg15285175	-0.0811329	0.102303	2.03e-07	0.0055803	chr6	154689546	OpenSea		cg15285175
cg00658411	-0.0831032	0.523163	5.22e-06	0.0204376	chr16	4467558	S_Shore	CORO7	cg00658411
cg16230734	-0.0832181	0.464026	4.97e-05	0.0456613	chr2	1794407	OpenSea	MYT1L;MYT1L	cg16230734
cg09660151	-0.0852668	0.745153	7.68e-11	3.40E-05	chr8	126479143	OpenSea		cg09660151
cg23320965	-0.0853162	0.603332	6.46e-05	0.0499569	chr2	202850601	OpenSea		cg23320965
cg16008148	-0.0867211	0.348877	4.93e-06	0.0201532	chr1	221062819	S_Shore		cg16008148
cg14077270	-0.0870058	0.186867	4.36e-05	0.0438753	chr15	45879818	Island	PLDN	cg14077270
cg12584458	-0.0874955	0.466576	1.22e-06	0.0104759	chr6	28447107	OpenSea		cg12584458
cg21862992	-0.0910166	0.527361	6.37e-05	0.0495489	chr11	68658383	OpenSea		cg21862992
cg17368297	-0.0943084	0.375294	5.18e-05	0.0456926	chr16	11552396	OpenSea		cg17368297
cg15634083	-0.105339	0.316055	2.36e-07	0.00582239	chr6	31238908	Island	HLA-C	cg15634083
cg03433313	-0.106832	0.781947	5.38e-06	0.0209301	chr16	819064	OpenSea	MIR662	cg03433313
cg05122437	-0.134689	0.446511	1.04e-05	0.0270631	chr13	30055092	S_Shore	MTUS2;MTUS2	cg05122437
