# Supplementary material for: Association between chronic stress and the epigenome: Exploration of psychological and biological stress
Source: PLoS One. 2026 Apr 6;21(4):e0346517. doi: 10.1371/journal.pone.0346517 (PMC13052847; doi:10.1371/journal.pone.0346517)
Supplement: S2 Table — Includes information regarding: CpG Site, log fold change, average methylation, p value, FDR adjusted p value, chromosome, position, location type, and gene annotation. (XLSX) [file pone.0346517.s004.xlsx]

## Sheet: UTXss.hits2_dnam_hcc_combat.bet
CpG site	logFC	AvgMeth	P.Value	FRD adj.P.Val	chr	pos	island	gene	cg
cg22223119	0.107258	0.457011	0.00023013	0.0355497	chr13	99095684	OpenSea	FARP1	cg22223119
cg20485607	0.0968175	0.589008	0.000520755	0.0452279	chr1	120217696	OpenSea		cg20485607
cg18496131	0.0861454	0.604271	0.00037843	0.0408893	chr7	25965876	OpenSea		cg18496131
cg24061197	0.0838007	0.422794	0.000104249	0.027839	chr2	220108496	S_Shore	GLB1L;GLB1L;GLB1L	cg24061197
cg25181997	0.0819406	0.676145	0.000525466	0.0453747	chr6	44788336	OpenSea		cg25181997
cg05457730	0.0731121	0.584765	2.22e-05	0.0175157	chr16	86795490	OpenSea		cg05457730
cg08977827	0.0700634	0.558851	4.18e-05	0.0208071	chr10	5303912	OpenSea		cg08977827
cg06059003	0.0667942	0.464878	0.000240515	0.0360191	chr8	6758788	OpenSea		cg06059003
cg14837215	0.0658209	0.488583	3.18e-05	0.0189506	chr22	39603631	OpenSea		cg14837215
cg02301920	0.06512	0.661694	0.000295499	0.0380847	chr16	55866890	Island	CES1;CES1;CES1	cg02301920
cg06529371	0.0611155	0.482507	3.13e-05	0.0188328	chr8	38408370	OpenSea		cg06529371
cg11242910	0.0584198	0.251696	0.000211818	0.0346969	chr3	21837570	OpenSea		cg11242910
cg03120147	0.0576453	0.723394	0.000374479	0.0406974	chr13	114964125	Island		cg03120147
cg10602248	0.057547	0.366583	0.00014427	0.0308033	chr2	220108337	Island	GLB1L;GLB1L;GLB1L;GLB1L;GLB1L	cg10602248
cg23239647	0.0574123	0.763137	0.000129153	0.0297953	chr2	105273411	N_Shelf		cg23239647
cg08796299	0.0572384	0.634556	6.21e-05	0.0240829	chr5	119847801	OpenSea	PRR16;PRR16;PRR16	cg08796299
cg24114444	0.0559371	0.723221	4.91e-05	0.0220786	chr5	74062053	N_Shore	NSA2;GFM2;GFM2;GFM2	cg24114444
cg17481116	0.0558031	0.22958	6.14e-05	0.0240596	chr8	14122001	OpenSea	SGCZ	cg17481116
cg17013770	0.0552674	0.707237	0.000670655	0.0493774	chr11	27249853	OpenSea		cg17013770
cg24690094	0.0547553	0.357003	0.000412279	0.0420617	chr11	67383802	Island		cg24690094
cg20698421	0.0546484	0.40514	2.36e-05	0.0175318	chr2	65217623	S_Shore	SLC1A4;SLC1A4	cg20698421
cg01405445	0.0540247	0.316193	0.000255373	0.0364877	chr19	36246406	Island	HSPB6	cg01405445
cg12738763	0.0537081	0.763084	0.000253742	0.0364566	chr10	134898887	S_Shore		cg12738763
cg14578009	0.0536635	0.300908	0.000112457	0.028583	chr5	180597642	S_Shore		cg14578009
cg11755407	0.0526721	0.693258	0.000237268	0.0358731	chr11	62370490	Island	EML3;MTA2	cg11755407
cg01900832	0.0526574	0.384849	1.23e-05	0.0145959	chr20	50385371	S_Shore	ATP9A	cg01900832
cg16686273	0.0521285	0.718338	0.00013847	0.0305571	chr7	2611890	OpenSea	IQCE;IQCE	cg16686273
cg13344095	0.0515711	0.250019	0.000152899	0.03137	chr6	26233352	OpenSea		cg13344095
cg11723960	0.051394	0.618458	7.76e-05	0.0253248	chr16	6172597	OpenSea	RBFOX1;RBFOX1;RBFOX1	cg11723960
cg23782909	0.0509638	0.66093	0.000594339	0.0474454	chr12	101945864	OpenSea		cg23782909
cg01370759	0.0509241	0.577799	0.000567987	0.0467736	chr7	2701419	Island	TTYH3	cg01370759
cg13630739	0.0506032	0.741069	7.38e-05	0.0249644	chr7	138413421	OpenSea	ATP6V0A4;ATP6V0A4;ATP6V0A4	cg13630739
cg27152312	0.0499386	0.533862	0.000187039	0.0335091	chr7	96221849	OpenSea		cg27152312
cg23115356	0.0495462	0.635117	0.000207471	0.0345374	chr20	3296803	OpenSea	C20orf194	cg23115356
cg08452528	0.0493267	0.510118	0.00064158	0.0486228	chr4	1052176	S_Shelf		cg08452528
cg24827726	0.0491252	0.490634	1.14e-05	0.0143683	chr3	14581937	OpenSea	GRIP2	cg24827726
cg23902969	0.0491194	0.547524	0.000609482	0.0477836	chr1	159837493	OpenSea		cg23902969
cg23080060	0.0489773	0.679918	7.6e-06	0.0132245	chr5	61028303	OpenSea		cg23080060
cg27209741	0.0489729	0.395892	0.000310204	0.0386381	chr7	97663876	OpenSea		cg27209741
cg01739354	0.0485197	0.605745	0.000419436	0.0423057	chr6	170481630	OpenSea		cg01739354
cg22720790	0.0485188	0.626513	0.000188476	0.0335541	chr19	58716032	Island	ZNF274;ZNF274;ZNF274	cg22720790
cg03922146	0.0483299	0.671363	0.000612918	0.0479125	chr6	30656499	S_Shore	KIAA1949;NRM;KIAA1949	cg03922146
cg15501028	0.0480495	0.812355	0.000655834	0.0489992	chr2	162363523	OpenSea	AHCTF1P1	cg15501028
cg06497190	0.0478088	0.715085	0.000287339	0.0376323	chr20	35179293	OpenSea	DLGAP4-AS1	cg06497190
cg12702760	0.0475718	0.635837	3.14e-05	0.0188745	chr18	47216848	OpenSea		cg12702760
cg12252868	0.0473545	0.633649	0.000538341	0.0458245	chr2	112383396	OpenSea		cg12252868
cg05000860	0.0467886	0.782447	6.51e-05	0.0243493	chr1	2823402	OpenSea		cg05000860
cg26748578	0.0465027	0.217539	4.43e-05	0.0213092	chr2	65217211	Island	SLC1A4;SLC1A4	cg26748578
cg18717167	0.046346	0.742982	0.000612959	0.0479125	chr17	80266962	OpenSea		cg18717167
cg24480555	0.0462627	0.361582	0.000325655	0.039177	chr8	146276606	N_Shore	C8orf33	cg24480555
cg01564640	0.0460501	0.821319	2.93e-05	0.0186243	chr19	41129962	Island	LTBP4;LTBP4;LTBP4	cg01564640
cg09414673	0.045868	0.612184	0.000661965	0.0491531	chr7	1022797	N_Shore	CYP2W1	cg09414673
cg23401601	0.045699	0.687797	0.000116673	0.0289445	chr13	100578634	OpenSea		cg23401601
cg12853648	0.0454082	0.706395	5.9e-05	0.0236725	chr8	143609917	S_Shore	BAI1	cg12853648
cg27480214	0.0452124	0.691366	4.37e-05	0.0212241	chr1	66744510	OpenSea	PDE4B;PDE4B;PDE4B;PDE4B;PDE4B	cg27480214
cg00249310	0.0451819	0.559564	0.00063144	0.0484271	chr1	174084195	OpenSea		cg00249310
cg03392386	0.0450394	0.728395	7.77e-05	0.0253283	chr11	133800800	Island	IGSF9B	cg03392386
cg07846991	0.0450215	0.675519	0.000431591	0.0427019	chr6	2714738	OpenSea	MYLK4	cg07846991
cg17822584	0.0449746	0.625169	1.25e-06	0.00850194	chr2	98928738	OpenSea	VWA3B	cg17822584
cg10501093	0.0448606	0.644341	2.28e-05	0.0175157	chr14	103593520	Island	TNFAIP2	cg10501093
cg12958561	0.0447786	0.212862	3.62e-05	0.0197089	chr4	26460878	OpenSea		cg12958561
cg08431931	0.0447507	0.233999	2.75e-05	0.0182873	chr22	42394659	Island	WBP2NL	cg08431931
cg17719449	0.0446534	0.735081	0.000102045	0.0276591	chr6	37727320	OpenSea		cg17719449
cg22693638	0.0445492	0.346547	7.62e-05	0.0251026	chr1	14698418	OpenSea		cg22693638
cg26470868	0.0444947	0.595376	0.00069609	0.0499479	chr1	120439048	Island	ADAM30;ADAM30	cg26470868
cg02550119	0.0444416	0.571387	0.0003257	0.039177	chr17	33306727	N_Shore	LIG3;LIG3	cg02550119
cg05995260	0.0442895	0.741511	0.000541176	0.0458996	chr17	80342459	OpenSea		cg05995260
cg15869090	0.0442886	0.742465	0.000370168	0.0405894	chr11	9098849	OpenSea	SCUBE2;SCUBE2	cg15869090
cg02258512	0.0442203	0.491656	0.000262949	0.0367391	chr2	220108182	Island	GLB1L;GLB1L;GLB1L	cg02258512
cg13320898	0.0442192	0.77539	0.000561812	0.0465818	chr7	4801923	Island	FOXK1	cg13320898
cg04285399	0.0439831	0.660222	0.000344503	0.0398819	chr19	13225784	N_Shore	TRMT1;TRMT1;TRMT1	cg04285399
cg20868901	0.0439265	0.60879	0.000149263	0.0312361	chr16	25288047	OpenSea		cg20868901
cg05873145	0.0439018	0.433334	0.000405864	0.0419043	chr1	2125637	N_Shore	FAAP20;FAAP20;FAAP20;FAAP20;FAAP20;FAAP20;FAAP20;FAAP20;FAAP20;FAAP20	cg05873145
cg14408900	0.0438714	0.53685	0.000234823	0.0357555	chr8	18744721	OpenSea	PSD3	cg14408900
cg14632696	0.0438676	0.199217	6.92e-05	0.0245721	chr4	186457012	S_Shore	PDLIM3;PDLIM3	cg14632696
cg18888403	0.0437737	0.673512	0.000139918	0.0305853	chr1	24152774	OpenSea	HMGCL;HMGCL	cg18888403
cg15354584	0.0437307	0.464914	0.000551848	0.0463025	chr7	116293937	OpenSea		cg15354584
cg03048162	0.043541	0.701418	0.00025986	0.0366693	chr7	122070359	OpenSea	CADPS2;CADPS2;CADPS2	cg03048162
cg22507723	0.0434895	0.611436	0.0004723	0.0439065	chr12	58131768	Island	AGAP2;AGAP2	cg22507723
cg01496151	0.0433075	0.803531	0.000599309	0.0475353	chr18	47212479	OpenSea		cg01496151
cg24027669	0.0432478	0.757532	7.1e-06	0.0129746	chr6	118699056	OpenSea		cg24027669
cg09982773	0.0429685	0.802889	0.000411527	0.0420456	chr7	128550860	Island	KCP;KCP	cg09982773
cg02325434	0.0428204	0.645566	0.000665553	0.0492394	chr1	168849451	OpenSea		cg02325434
cg00619061	0.0426983	0.809908	0.000401361	0.0417302	chr21	43389246	OpenSea		cg00619061
cg13966557	0.0425765	0.628672	0.000351491	0.039999	chr4	184908884	OpenSea	STOX2	cg13966557
cg24877675	0.0425151	0.510167	0.000572783	0.0469413	chr10	133995387	N_Shelf	JAKMIP3	cg24877675
cg20314884	0.0424228	0.563012	0.000568136	0.0467736	chr2	220108094	Island	GLB1L	cg20314884
cg12258179	0.0424046	0.710501	6.71e-05	0.0244742	chr19	49232187	Island	RASIP1	cg12258179
cg00786165	0.0423134	0.660675	0.000311231	0.0386794	chr8	1183309	N_Shore		cg00786165
cg23612626	0.0421584	0.636338	0.000496685	0.0446212	chr6	30659491	OpenSea	NRM;NRM;NRM;NRM;NRM;NRM;NRM;NRM	cg23612626
cg25873522	0.0421371	0.494537	0.000173451	0.0326662	chr11	8736732	OpenSea	ST5;ST5;ST5	cg25873522
cg04478930	0.0421371	0.681572	0.000598971	0.0475328	chr3	71927912	OpenSea		cg04478930
cg20512466	0.0420747	0.730516	0.000360369	0.0402602	chr17	38179782	OpenSea	MED24;MED24;MED24;MED24	cg20512466
cg14895576	0.0420607	0.842531	6.45e-06	0.0127113	chr17	80571465	Island		cg14895576
cg02754929	0.0420225	0.589348	0.000184918	0.0333786	chr4	3295736	S_Shore		cg02754929
cg09550624	0.0418672	0.701609	0.000116151	0.0288798	chr9	100935192	OpenSea	CORO2A;CORO2A	cg09550624
cg25038473	0.0418528	0.381146	0.000248686	0.0363188	chr6	154568414	OpenSea	IPCEF1;IPCEF1;IPCEF1	cg25038473
cg03568094	0.0418127	0.683997	0.000510253	0.0450189	chr20	61194097	N_Shelf		cg03568094
cg00303311	0.0417674	0.799643	0.000110024	0.0283317	chr2	113874822	OpenSea	IL1RN;IL1RN;IL1RN	cg00303311
cg10067510	0.0417582	0.812999	5.45e-06	0.0119673	chr2	48844971	Island	GTF2A1L;STON1-GTF2A1L;GTF2A1L;GTF2A1L;GTF2A1L	cg10067510
cg09184866	0.041678	0.785047	0.000614511	0.047929	chr12	115789370	OpenSea		cg09184866
cg05827089	0.0416689	0.667819	0.000658785	0.0490577	chr8	141588242	OpenSea	EIF2C2;EIF2C2	cg05827089
cg23391173	0.0416134	0.750475	0.000326336	0.0391854	chr19	57989282	OpenSea	ZNF772;ZNF772	cg23391173
cg05312094	0.0416111	0.807087	3.95e-05	0.0203534	chr16	84417940	OpenSea	ATP2C2	cg05312094
cg20008667	0.0416057	0.79479	0.000516476	0.0451748	chr1	55271681	Island	C1orf177;C1orf177	cg20008667
cg19088635	0.0413657	0.776003	0.000452796	0.0432959	chr13	114065008	N_Shore		cg19088635
cg19806697	0.0412865	0.703806	0.000383151	0.0410215	chr17	19313391	OpenSea	RNF112	cg19806697
cg06704567	0.0412416	0.709741	7.83e-05	0.0253712	chr2	139407289	OpenSea		cg06704567
cg11714937	0.0411817	0.562289	5.29e-06	0.0119673	chr19	44506373	N_Shore	LOC101928063;ZNF230	cg11714937
cg14017242	0.0411481	0.752197	0.000348337	0.0399546	chr8	74332550	OpenSea	STAU2-AS1	cg14017242
cg14051148	0.041123	0.804866	0.000632819	0.0484464	chr16	54032447	OpenSea	FTO	cg14051148
cg04505435	0.0409088	0.283449	0.000333074	0.0394331	chr11	70672511	N_Shore	SHANK2	cg04505435
cg02438383	0.0408618	0.726372	0.000477769	0.0440635	chr8	22113030	OpenSea		cg02438383
cg04922576	0.0408543	0.743393	0.000466896	0.0437481	chr1	15745308	OpenSea	EFHD2	cg04922576
cg10458734	0.0406879	0.679159	0.000430314	0.0426685	chr16	1742021	OpenSea	HN1L	cg10458734
cg19342952	0.0406593	0.740514	0.000273072	0.0370844	chr13	20764326	N_Shore	GJB2	cg19342952
cg01002949	0.0406368	0.7552	0.000630201	0.0483937	chr11	57337121	S_Shore	UBE2L6	cg01002949
cg10592631	0.0406332	0.7633	0.000399008	0.0416229	chr12	129227742	OpenSea		cg10592631
cg27441284	0.0405879	0.674142	6.23e-05	0.0240829	chr1	180579460	OpenSea		cg27441284
cg01046945	0.0405568	0.590167	0.000469084	0.0437915	chr22	38034539	N_Shore	SH3BP1	cg01046945
cg07486893	0.0405352	0.77753	0.000442395	0.0429825	chr5	132466568	OpenSea		cg07486893
cg02496470	0.0405083	0.227193	7.61e-05	0.0251026	chr1	91995655	OpenSea		cg02496470
cg26808784	0.0404957	0.763275	0.000379739	0.0409529	chr11	2017483	Island	H19	cg26808784
cg09432775	0.0404273	0.704864	0.000216073	0.0349206	chr19	1117453	Island	SBNO2;SBNO2	cg09432775
cg07962882	0.0404045	0.769298	0.000301325	0.0382583	chr19	1117289	Island	SBNO2;SBNO2	cg07962882
cg10332116	0.0403341	0.183215	4.41e-05	0.0212398	chr16	86795398	OpenSea		cg10332116
cg01853216	0.0402086	0.612547	0.000160325	0.0318459	chr19	17404960	Island	ABHD8	cg01853216
cg24677093	0.0401151	0.749257	0.000511828	0.0450757	chr10	77166172	Island	C10orf41;C10orf41	cg24677093
cg09323369	0.0400601	0.502177	0.000291112	0.0378517	chr12	50146482	OpenSea	TMBIM6;TMBIM6	cg09323369
cg24247132	0.0399627	0.611894	0.000479219	0.0440842	chr7	64458642	OpenSea		cg24247132
cg04176995	0.0398206	0.50837	0.00026308	0.0367391	chr6	30586468	S_Shore	MRPS18B;PPP1R10	cg04176995
cg01776278	0.0397685	0.712	0.000530248	0.0455476	chr7	149472049	S_Shore	SSPO	cg01776278
cg14156792	0.0397258	0.454853	0.000438422	0.0428953	chr1	870958	Island	SAMD11	cg14156792
cg00263240	0.0397164	0.761478	0.000397939	0.0415937	chr2	242711599	S_Shore		cg00263240
cg05468370	0.0396196	0.480052	0.00041388	0.042158	chr19	30371693	OpenSea		cg05468370
cg09767994	0.0394902	0.735231	0.000244635	0.0361855	chr1	155207965	OpenSea	GBA;GBA;GBA;GBA;GBA	cg09767994
cg17969902	0.0394203	0.819503	0.000482309	0.0441873	chr19	1274584	Island	CIRBP;CIRBP;C19orf24	cg17969902
cg15911153	0.0393741	0.753528	2.75e-05	0.0182873	chr5	138730783	Island	LOC389333;LOC389333	cg15911153
cg08071719	0.039341	0.81823	0.000162067	0.0319687	chr13	113650155	S_Shore	MCF2L;MCF2L	cg08071719
cg05033369	0.0393353	0.692471	0.000496845	0.0446212	chr1	161676469	OpenSea	FCRLA	cg05033369
cg18795569	0.0392991	0.603855	0.000210551	0.0346334	chr19	3480508	N_Shore	C19orf77;C19orf77	cg18795569
cg12584791	0.0392437	0.70986	0.000460986	0.043544	chr4	77421116	OpenSea	SHROOM3	cg12584791
cg16083963	0.0391422	0.717135	0.000153942	0.0314912	chr17	76858302	OpenSea	TIMP2	cg16083963
cg15940337	0.0391398	0.354434	0.000269825	0.0369958	chr8	142456489	S_Shelf	FLJ43860	cg15940337
cg13226737	0.0391025	0.278632	1.26e-05	0.0147345	chr16	24682412	OpenSea	LINC01567	cg13226737
cg21545857	0.0391004	0.672028	0.000275011	0.0371016	chr2	242710824	Island		cg21545857
cg11252765	0.0390986	0.733517	0.00061434	0.0479264	chr20	36151120	Island	BLCAP;BLCAP;BLCAP;NNAT;BLCAP;BLCAP;NNAT	cg11252765
cg10972543	0.0390896	0.619497	9.73e-05	0.027309	chr1	162336629	N_Shore	NOS1AP;NOS1AP;NOS1AP	cg10972543
cg09140114	0.0390196	0.734024	0.000224664	0.0352559	chr16	29324813	OpenSea	RUNDC2C	cg09140114
cg14453346	0.0389318	0.774256	0.00050693	0.0448754	chr7	128804363	OpenSea	TSPAN33	cg14453346
cg10846356	0.0388127	0.623849	3.35e-05	0.0193599	chr11	15094382	N_Shore	CALCB	cg10846356
cg05685023	0.0387816	0.328888	0.00050663	0.0448704	chr3	187870940	N_Shore	LPP	cg05685023
cg02313013	0.038702	0.700986	0.000688699	0.0497885	chr12	95010113	OpenSea	TMCC3	cg02313013
cg27419119	0.0386584	0.729865	0.000627393	0.0483056	chr12	57559901	OpenSea	LRP1	cg27419119
cg00385839	0.038618	0.704377	0.000244181	0.0361855	chr20	18812263	OpenSea	C20orf78;C20orf78	cg00385839
cg16923934	0.0386092	0.769466	9.74e-05	0.027309	chr16	1742458	OpenSea	HN1L	cg16923934
cg09046203	0.0383647	0.529553	0.000421369	0.0423952	chr2	85539734	OpenSea		cg09046203
cg18587137	0.038339	0.672507	0.000394497	0.0414415	chr14	103593503	Island	TNFAIP2	cg18587137
cg19402876	0.0383183	0.787433	0.00046654	0.0437338	chr3	71119415	OpenSea	FOXP1	cg19402876
cg20155634	0.0382753	0.762057	2.18e-05	0.0174801	chr5	132565962	OpenSea	FSTL4	cg20155634
cg04846574	0.0382519	0.695742	9.93e-05	0.0274631	chr2	98928447	OpenSea	VWA3B	cg04846574
cg01450736	0.0382405	0.75721	0.000118791	0.0290873	chr1	162838743	OpenSea	C1orf110	cg01450736
cg16535632	0.0381924	0.714478	0.000245107	0.0361891	chr3	17181905	OpenSea		cg16535632
cg09102079	0.0381891	0.472117	0.000366737	0.0405067	chr1	53164386	S_Shore	COA7	cg09102079
cg10297997	0.0381521	0.777479	0.000692531	0.0498759	chr18	72446092	OpenSea	ZNF407;ZNF407;ZNF407	cg10297997
cg10342016	0.038141	0.616105	1.68e-05	0.0160185	chr8	57802622	OpenSea		cg10342016
cg08446860	0.03807	0.354804	0.000456151	0.0434184	chr13	62106050	OpenSea		cg08446860
cg20216557	0.0380188	0.527535	1.17e-06	0.00828871	chr12	114085093	OpenSea		cg20216557
cg26144569	0.03794	0.700779	3.82e-06	0.0109794	chr2	38304804	S_Shore	CYP1B1	cg26144569
cg00969881	0.037917	0.728351	0.000517721	0.0452086	chr1	15607482	OpenSea	FHAD1	cg00969881
cg10474881	0.037865	0.695014	0.000428077	0.0426072	chr6	114181686	Island	MARCKS	cg10474881
cg17316718	0.0378552	0.732528	3.91e-05	0.0202764	chr17	152308	Island	RPH3AL	cg17316718
cg05182583	0.0378374	0.670377	0.000372386	0.0406351	chr6	31598464	N_Shore	BAT2	cg05182583
cg15981087	0.0378356	0.755814	0.000391685	0.0413947	chr5	173391697	OpenSea		cg15981087
cg06895911	0.0377453	0.754372	0.000504891	0.0448023	chr9	100935245	OpenSea	CORO2A;CORO2A	cg06895911
cg00568910	0.0376906	0.348048	0.000100525	0.0276042	chr1	43429380	OpenSea		cg00568910
cg06531916	0.0376446	0.750588	0.000246559	0.0362462	chr12	121106640	OpenSea		cg06531916
cg08624834	0.0375961	0.790994	0.000239909	0.0359891	chr1	169650575	OpenSea		cg08624834
cg24589292	0.0375662	0.411905	9.19e-05	0.0268602	chr7	5613955	S_Shelf		cg24589292
cg11008003	0.0374909	0.844179	0.000637395	0.0485068	chr7	157255264	OpenSea		cg11008003
cg05313542	0.0374192	0.624502	0.00043493	0.0427938	chr16	1033153	Island	SOX8	cg05313542
cg25727206	0.0373728	0.741654	0.000448561	0.0431668	chr19	45055395	OpenSea	CEACAM22P	cg25727206
cg22155724	0.0372997	0.758579	0.000139842	0.0305853	chr5	176794405	Island	RGS14	cg22155724
cg14484251	0.0372906	0.730808	0.000410442	0.0420187	chr2	70122167	OpenSea	SNRNP27;SNRNP27	cg14484251
cg20017132	0.0372473	0.805885	0.000229197	0.0355353	chr10	105233022	Island	CALHM3	cg20017132
cg25354918	0.0372292	0.825128	2.9e-05	0.0185261	chr2	100170766	OpenSea	AFF3;AFF3	cg25354918
cg00174734	0.0371843	0.737947	5.64e-05	0.0232292	chr14	69126547	OpenSea		cg00174734
cg09336922	0.0370779	0.683308	7.22e-05	0.0248903	chr11	790795	N_Shore	CEND1;SLC25A22	cg09336922
cg20591728	0.0370702	0.821714	0.000641623	0.0486228	chr17	46683606	N_Shore	LOC404266;HOXB6;LOC404266	cg20591728
cg08355456	0.037033	0.424554	0.000241689	0.0360366	chr11	67383691	Island		cg08355456
cg19605263	0.0370176	0.738591	6.29e-05	0.0241019	chr1	120439138	Island	ADAM30;ADAM30	cg19605263
cg27391679	0.0369845	0.708055	0.00061978	0.0480557	chr19	46056907	Island	OPA3;OPA3	cg27391679
cg02645147	0.0369746	0.723722	0.000134857	0.0302881	chr14	63974973	OpenSea	PPP2R5E;PPP2R5E;PPP2R5E;PPP2R5E;PPP2R5E;PPP2R5E	cg02645147
cg27546012	0.0369222	0.824425	2.81e-05	0.0183464	chr17	74684504	OpenSea	MXRA7;MXRA7;MXRA7	cg27546012
cg19961056	0.0369189	0.679905	0.000425513	0.0425058	chr21	43835293	OpenSea	UBASH3A;UBASH3A;UBASH3A	cg19961056
cg26561212	0.0369003	0.736373	0.000622402	0.0481281	chr7	157255200	OpenSea		cg26561212
cg14960334	0.036769	0.752255	0.000659407	0.0490705	chr7	35078364	S_Shore	DPY19L1	cg14960334
cg19220282	0.0367101	0.223075	3.24e-05	0.0190936	chr2	65217528	S_Shore	SLC1A4;SLC1A4	cg19220282
cg20161083	0.0366579	0.644295	0.000231876	0.0356144	chr17	42993894	OpenSea	GFAP;GFAP;GFAP	cg20161083
cg15734198	0.0366289	0.693353	0.000535505	0.0456883	chr19	17423023	S_Shelf	DDA1	cg15734198
cg04652257	0.0366197	0.760787	0.00047304	0.043911	chr3	55125730	OpenSea		cg04652257
cg04114590	0.0365646	0.603335	0.000216372	0.0349206	chr5	112197864	S_Shore	SRP19	cg04114590
cg15015426	0.0365065	0.515777	3.5e-05	0.0195006	chr1	159506559	OpenSea	OR10J5	cg15015426
cg08093052	0.0364866	0.772551	3.05e-05	0.018667	chr1	33407211	OpenSea	RNF19B;RNF19B;RNF19B	cg08093052
cg09100338	0.0364471	0.407343	0.000319859	0.039023	chr8	48676054	N_Shore		cg09100338
cg18314300	0.0364092	0.511778	0.000170928	0.0325888	chr21	43062264	OpenSea		cg18314300
cg19712189	0.0363891	0.835501	1.59e-05	0.0157752	chr19	33210851	Island	TDRD12;TDRD12	cg19712189
cg26754761	0.0363865	0.742592	0.0002958	0.0380847	chr2	177040938	N_Shore		cg26754761
cg16397638	0.0363624	0.792604	0.000108351	0.0281681	chr1	228559083	Island	OBSCN	cg16397638
cg18887080	0.0363519	0.787012	6.47e-05	0.0243437	chr11	119547632	OpenSea	PVRL1;PVRL1;PVRL1	cg18887080
cg20430047	0.0362811	0.435229	9.27e-05	0.0269214	chr20	20257861	OpenSea	C20orf26	cg20430047
cg18488733	0.0362215	0.793005	0.000652241	0.0488841	chr15	86313834	S_Shore	MIR1276;KLHL25	cg18488733
cg04974921	0.0362122	0.719858	0.000622873	0.0481372	chr22	46117154	OpenSea	ATXN10;ATXN10	cg04974921
cg07310444	0.0362119	0.65271	0.000418012	0.0422584	chr4	76556430	S_Shore	CDKL2	cg07310444
cg13261133	0.0360954	0.718342	0.000590271	0.0473395	chr19	51373741	OpenSea		cg13261133
cg27393285	0.0360905	0.583933	0.000311727	0.0387085	chr19	57277288	S_Shore		cg27393285
cg26219718	0.0360494	0.707575	0.000244926	0.0361855	chr14	65840237	OpenSea		cg26219718
cg10340658	0.0360202	0.618803	1.38e-05	0.0152736	chr2	119862024	OpenSea		cg10340658
cg05275832	0.0359574	0.781437	0.00018793	0.0335326	chr2	27984686	OpenSea		cg05275832
cg03226571	0.0359275	0.654774	1.47e-06	0.00879431	chr14	104926522	N_Shore		cg03226571
cg01284709	0.035879	0.687879	0.000424178	0.0424814	chr11	104972078	OpenSea	CARD17;CASP1;CASP1;CASP1;CASP1;CASP1	cg01284709
cg14302973	0.0357848	0.822025	4.48e-05	0.0213728	chr8	10283221	OpenSea	MSRA;MSRA;MSRA	cg14302973
cg03487027	0.0357751	0.766162	0.0003061	0.0384413	chr10	77159055	Island	ZNF503	cg03487027
cg20664901	0.0357731	0.815764	0.000323083	0.0391433	chr4	139929168	OpenSea		cg20664901
cg10525642	0.0357591	0.604332	0.000185759	0.0334167	chr4	7373375	OpenSea	SORCS2	cg10525642
cg14408173	0.0357222	0.727422	0.00052317	0.0453104	chr9	139889131	Island	CLIC3	cg14408173
cg16055914	0.0356953	0.776466	0.000435128	0.0427974	chr6	30231887	S_Shelf	HLA-L	cg16055914
cg11489192	0.0356781	0.870879	0.000342664	0.0398211	chr11	35993771	OpenSea	LDLRAD3;LDLRAD3;LDLRAD3	cg11489192
cg14533595	0.0356703	0.744616	0.000620985	0.0480749	chr10	77157494	Island		cg14533595
cg05851442	0.0356633	0.738727	0.000469934	0.0438221	chr7	27153212	Island	HOXA3;HOXA3;HOXA3	cg05851442
cg08534951	0.0356562	0.700346	0.000192644	0.033832	chr8	143865891	OpenSea		cg08534951
cg26826207	0.0356202	0.649019	0.000540827	0.0458996	chr20	33880353	S_Shore	FAM83C	cg26826207
cg19041525	0.035618	0.507336	0.000122132	0.0292231	chr8	120885514	N_Shore	DEPTOR;DEPTOR	cg19041525
cg15859167	0.0356168	0.74259	0.000292658	0.0379579	chr1	17519342	OpenSea		cg15859167
cg10621251	0.035596	0.725633	0.000473963	0.0439405	chr16	81160650	OpenSea	PKD1L2;PKD1L2;PKD1L2	cg10621251
cg10435154	0.0355959	0.784477	0.000345902	0.0399107	chr16	87108826	OpenSea		cg10435154
cg10840551	0.0355955	0.711178	0.000642336	0.0486301	chr7	156397958	N_Shelf		cg10840551
cg06555661	0.0355954	0.824632	0.000151882	0.0313659	chr12	132259779	N_Shelf	SFRS8	cg06555661
cg23998048	0.0355884	0.795635	0.000151743	0.0313535	chr5	167361737	OpenSea	TENM2	cg23998048
cg23219704	0.035588	0.801225	7.88e-09	0.00151205	chr7	2892947	OpenSea		cg23219704
cg02849511	0.0355825	0.843122	0.000267895	0.0369532	chr2	29320559	OpenSea	CLIP4;CLIP4	cg02849511
cg15373911	0.0355601	0.356269	0.00055962	0.0465184	chr22	42727106	OpenSea		cg15373911
cg16868317	0.0355552	0.701717	0.000585519	0.0471986	chr9	21684428	OpenSea		cg16868317
cg22385591	0.035524	0.713477	0.000633402	0.0484464	chr13	72778607	OpenSea		cg22385591
cg06796522	0.0355169	0.738686	0.000692672	0.0498759	chr7	6456504	OpenSea	DAGLB;DAGLB	cg06796522
cg23886747	0.0354432	0.196256	1.79e-05	0.0164297	chr11	130297197	N_Shore	ADAMTS8	cg23886747
cg23111945	0.0354282	0.802386	9.11e-05	0.0267838	chr11	70079989	OpenSea		cg23111945
cg04484550	0.0354125	0.703964	0.000393279	0.0414351	chr1	2980163	Island	FLJ42875	cg04484550
cg21863172	0.0352523	0.706427	3.49e-05	0.0195006	chr15	85535738	OpenSea	PDE8A;PDE8A;PDE8A	cg21863172
cg19888654	0.0352441	0.786795	0.000503889	0.044794	chr8	28929168	Island	KIF13B	cg19888654
cg22071882	0.0351286	0.693763	0.000111885	0.0285583	chr20	48502892	OpenSea	SLC9A8;SLC9A8;SLC9A8;SLC9A8;SLC9A8;SLC9A8	cg22071882
cg01863319	0.0350817	0.753834	6.21e-05	0.0240829	chr19	1429261	Island	DAZAP1;DAZAP1	cg01863319
cg08772942	0.035037	0.686708	0.000237774	0.0358873	chr17	2626991	N_Shore		cg08772942
cg09963814	0.0350287	0.768964	0.000512755	0.0450896	chr16	81685124	OpenSea	CMIP;CMIP	cg09963814
cg06314111	0.0350286	0.798514	0.000455002	0.0433837	chr12	58119915	Island	AGAP2;LOC100130776;AGAP2	cg06314111
cg12715395	0.034993	0.550841	0.000168531	0.032456	chr1	2359968	Island		cg12715395
cg04092003	0.0349896	0.706915	0.0003663	0.0405067	chr1	9309889	OpenSea	H6PD;H6PD	cg04092003
cg16379513	0.0349841	0.719954	0.000370849	0.0406039	chr1	32827150	Island	LOC100128071;TSSK3	cg16379513
cg09321019	0.0349454	0.765246	5.64e-05	0.0232292	chr10	98144406	Island	TLL2	cg09321019
cg00318989	0.0349341	0.285342	0.000346696	0.039911	chr1	167136147	OpenSea		cg00318989
cg03821443	0.0348922	0.687714	0.000648549	0.0488104	chr11	1320329	S_Shelf	TOLLIP	cg03821443
cg07302677	0.0348795	0.826925	0.000451063	0.0432363	chr7	128550862	Island	KCP;KCP	cg07302677
cg00525145	0.0348701	0.851936	0.000298399	0.0381723	chr4	1803443	Island	FGFR3;FGFR3;FGFR3	cg00525145
cg23571282	0.0348541	0.408309	0.000303947	0.0383607	chr6	46460286	S_Shore	RCAN2;RCAN2;LOC101926898	cg23571282
cg23942526	0.0348528	0.835423	0.000308164	0.0384908	chr7	27882598	OpenSea	JAZF1	cg23942526
cg15531363	0.0348461	0.830135	0.000570521	0.0468623	chr1	161713227	OpenSea		cg15531363
cg13696505	0.0348362	0.67867	0.000442178	0.0429825	chr3	578247	OpenSea		cg13696505
cg07527105	0.0347893	0.64944	0.000294682	0.0380603	chr16	88053339	Island	BANP;BANP	cg07527105
cg03400783	0.0347791	0.605516	0.000211126	0.0346625	chr10	132143941	OpenSea		cg03400783
cg21129534	0.0347713	0.777913	0.000346055	0.0399109	chr1	1563695	Island	MIB2;MIB2;MIB2;MIB2;MIB2;MIB2	cg21129534
cg02779204	0.0347687	0.642962	0.000500447	0.0447515	chr16	2065704	OpenSea		cg02779204
cg11905850	0.0347305	0.691615	0.000487007	0.0443616	chr8	57348622	N_Shelf		cg11905850
cg11969213	0.0347051	0.618394	0.000593629	0.0474454	chr17	43324322	N_Shore	LOC100133991;FMNL1	cg11969213
cg11707067	0.0346977	0.758228	0.000262751	0.0367391	chr19	59073430	Island	MZF1;MZF1;LOC100131691	cg11707067
cg24209689	0.0346935	0.694756	5.89e-05	0.0236507	chr22	33397895	OpenSea	SYN3;SYN3;SYN3	cg24209689
cg16352888	0.0346931	0.738369	8.68e-05	0.0263959	chr7	43079030	OpenSea		cg16352888
cg18385190	0.0346756	0.654177	6.14e-05	0.0240596	chr14	104940369	Island		cg18385190
cg00249357	0.0346027	0.695018	0.000549116	0.0462153	chr15	73900218	OpenSea	NPTN;NPTN;NPTN;NPTN	cg00249357
cg03739172	0.0345462	0.541083	6e-05	0.0238551	chr1	19046707	S_Shelf	PAX7;PAX7;PAX7	cg03739172
cg19252328	0.0345325	0.373304	0.000273727	0.0370844	chr13	99624413	OpenSea	DOCK9;DOCK9;DOCK9;DOCK9	cg19252328
cg06736160	0.0345264	0.845761	0.000511568	0.0450757	chr19	736164	Island	PALM;PALM	cg06736160
cg27328431	0.0344764	0.582074	0.000402697	0.0417724	chr21	45789178	Island	TRPM2	cg27328431
cg09249803	0.0344673	0.763867	6.68e-05	0.0244742	chr16	84846936	OpenSea		cg09249803
cg26484300	0.0344502	0.654562	0.000619129	0.048051	chr16	30154770	OpenSea		cg26484300
cg18435000	0.0344222	0.621462	3.19e-05	0.0189506	chr12	249109	S_Shore	IQSEC3;IQSEC3	cg18435000
cg20035679	0.034375	0.615402	0.000304958	0.038413	chr12	3563432	OpenSea		cg20035679
cg22325958	0.0343608	0.791018	0.000134021	0.0302061	chr12	132259908	N_Shelf	SFRS8	cg22325958
cg05555283	0.0343212	0.721115	0.000580039	0.0470897	chr14	105109967	S_Shelf		cg05555283
cg06422471	0.0343034	0.827315	0.000278501	0.03728	chr22	51169500	Island	SHANK3	cg06422471
cg27566403	0.0342371	0.707881	0.000395217	0.0414492	chr17	76719612	OpenSea	CYTH1;CYTH1	cg27566403
cg18641453	0.0342141	0.823319	0.000271167	0.0370304	chr6	6738485	OpenSea		cg18641453
cg01225034	0.0342107	0.531896	0.000676655	0.0494982	chr2	100195152	OpenSea	AFF3;AFF3	cg01225034
cg12485221	0.0341884	0.75087	0.000553492	0.0463349	chr5	148421151	OpenSea	SH3TC2	cg12485221
cg13094274	0.0341812	0.739399	2.15e-08	0.00227465	chr6	890230	S_Shelf		cg13094274
cg22198410	0.0341755	0.600082	0.000212922	0.0347553	chr14	107079290	OpenSea		cg22198410
cg13162088	0.0341679	0.812066	2.53e-05	0.0180496	chr1	6318725	N_Shore	GPR153	cg13162088
cg11033909	0.0341326	0.592629	2.25e-05	0.0175157	chr2	4875561	OpenSea		cg11033909
cg02741226	0.0340876	0.414645	0.000363466	0.0404069	chr3	118892305	OpenSea	UPK1B	cg02741226
cg17302906	0.0340628	0.487546	0.00015274	0.03137	chr6	17167848	OpenSea		cg17302906
cg06067723	0.0340337	0.841655	0.00028972	0.0377835	chr11	8714720	S_Shelf		cg06067723
cg15888975	0.0340135	0.821128	4.39e-05	0.0212398	chr4	3024060	OpenSea	GRK4;GRK4;GRK4;GRK4	cg15888975
cg07602187	0.0339943	0.571525	0.000414716	0.0421831	chr12	56094451	OpenSea	ITGA7;ITGA7;ITGA7	cg07602187
cg19044229	0.0339867	0.711851	0.000576857	0.0470623	chr11	65374955	Island	MAP3K11	cg19044229
cg09072064	0.0339173	0.844002	4.22e-05	0.0208798	chr22	41065457	OpenSea		cg09072064
cg02152290	0.0339137	0.606298	0.000367281	0.0405067	chr7	551601	S_Shore	PDGFA;PDGFA	cg02152290
cg00099797	0.033906	0.66361	0.000207538	0.0345374	chr3	13542673	OpenSea	HDAC11;HDAC11	cg00099797
cg11385441	0.0339053	0.731536	6.74e-06	0.0127658	chr14	91705167	S_Shelf	GPR68;GPR68	cg11385441
cg16282361	0.0338846	0.800812	0.000218668	0.0349679	chr10	1767482	OpenSea	ADARB2	cg16282361
cg01814130	0.0338088	0.58729	0.000470862	0.043859	chr3	118892330	OpenSea	UPK1B	cg01814130
cg24555980	0.0338035	0.524111	0.000410956	0.0420278	chr17	56708690	OpenSea	TEX14;TEX14;TEX14	cg24555980
cg27236331	0.03379	0.695925	0.000182767	0.0332418	chr15	69222964	Island	SPESP1;NOX5;SPESP1;NOX5;NOX5;NOX5;MIR548H4	cg27236331
cg12996415	0.0337717	0.742584	0.000492855	0.0445391	chr6	42672957	OpenSea	PRPH2	cg12996415
cg20001106	0.0337536	0.777597	0.000236895	0.0358423	chr8	128344353	OpenSea	CASC21;CASC8	cg20001106
cg03597159	0.0337321	0.786126	0.000163636	0.0321667	chr4	140910561	OpenSea	MAML3	cg03597159
cg17346150	0.0337279	0.716007	0.000363467	0.0404069	chr13	99437772	OpenSea		cg17346150
cg21545184	0.0336962	0.77504	0.000615738	0.0479778	chr22	25564269	OpenSea	KIAA1671	cg21545184
cg00897796	0.0336925	0.790269	0.000465377	0.0436856	chr2	161127463	S_Shore		cg00897796
cg08031769	0.0336907	0.801201	0.000608523	0.0477659	chr3	41042969	OpenSea		cg08031769
cg05809578	0.0336766	0.880909	0.00015613	0.0316357	chr19	3693164	OpenSea	PIP5K1C;PIP5K1C;PIP5K1C	cg05809578
cg15947276	0.0336512	0.675082	0.000585856	0.0471986	chr16	88947912	Island	CBFA2T3;CBFA2T3;CBFA2T3;CBFA2T3	cg15947276
cg16349662	0.0336371	0.715912	0.000277871	0.0372476	chr3	186314716	OpenSea		cg16349662
cg23873703	0.0335842	0.504399	0.000469317	0.0437999	chr3	155838625	OpenSea	KCNAB1	cg23873703
cg10950644	0.0335803	0.502612	9.21e-05	0.026871	chr11	45773182	OpenSea		cg10950644
cg16926213	0.0335166	0.726632	0.000150582	0.0312649	chr1	1841314	S_Shore		cg16926213
cg13660662	0.0335125	0.687546	0.000393774	0.0414415	chr20	7822346	OpenSea		cg13660662
cg05177749	0.0335083	0.812392	0.00057886	0.0470897	chr5	43354061	OpenSea		cg05177749
cg22977072	0.0335037	0.727897	0.000102463	0.0277078	chr17	79991680	S_Shore	RAC3	cg22977072
cg01152025	0.0334901	0.712707	0.00028403	0.0375378	chr9	15305873	N_Shore	TTC39B;TTC39B;TTC39B;TTC39B	cg01152025
cg04947136	0.0334848	0.672891	2.77e-05	0.0182873	chr6	20032627	OpenSea		cg04947136
cg10127037	0.0334829	0.759968	0.000697266	0.0499635	chr14	104638431	Island	KIF26A	cg10127037
cg27514072	0.0334234	0.714492	0.000454609	0.0433771	chr10	110779120	OpenSea		cg27514072
cg27434326	0.0334184	0.660976	0.000279372	0.0373244	chr2	45395252	N_Shore		cg27434326
cg03090803	0.0334111	0.715565	0.000339722	0.0397556	chr7	47447988	OpenSea	TNS3	cg03090803
cg04707706	0.0333421	0.604777	0.000514822	0.0451246	chr2	50575326	S_Shore	NRXN1;NRXN1;NRXN1	cg04707706
cg13834398	0.0332809	0.663035	8.95e-05	0.0266143	chr14	106963846	OpenSea		cg13834398
cg04210130	0.033253	0.689559	1.39e-06	0.00879431	chr7	2891373	OpenSea		cg04210130
cg12977760	0.0332184	0.672604	2.19e-06	0.0100457	chr2	148357986	OpenSea		cg12977760
cg00619087	0.0332146	0.729694	0.000170707	0.0325852	chr7	104919615	OpenSea	SRPK2;SRPK2	cg00619087
cg26352827	0.0332076	0.426282	0.000272051	0.0370468	chr16	3354591	N_Shore	TIGD7;ZNF75A;ZNF75A	cg26352827
cg03753199	0.0332034	0.744507	0.000577668	0.0470897	chr22	48400130	OpenSea		cg03753199
cg22657492	0.0331943	0.78685	0.000141947	0.0306478	chr5	137593488	Island	GFRA3	cg22657492
cg21854165	0.0331615	0.684859	9.96e-05	0.027492	chr1	31713328	S_Shore	NKAIN1	cg21854165
cg22358346	0.033129	0.477972	0.000468377	0.0437837	chr15	50979930	S_Shore	TRPM7;TRPM7	cg22358346
cg15678744	0.0330709	0.577997	0.000387586	0.0412637	chr5	171808200	OpenSea	SH3PXD2B	cg15678744
cg09390319	0.0330467	0.586956	0.000199094	0.0342076	chr4	82075213	OpenSea	PRKG2;PRKG2;PRKG2;PRKG2;PRKG2;PRKG2	cg09390319
cg22121342	0.0330081	0.792002	0.000514804	0.0451246	chr12	19932552	OpenSea		cg22121342
cg12151382	0.0330008	0.634514	0.000216502	0.0349206	chr13	27103918	OpenSea		cg12151382
cg06192549	0.0329864	0.709892	0.000506538	0.0448677	chr3	183894778	S_Shore	AP2M1;AP2M1	cg06192549
cg06593940	0.032975	0.820224	7.24e-05	0.0248903	chr7	157950633	N_Shore	PTPRN2;PTPRN2;PTPRN2;PTPRN2;PTPRN2	cg06593940
cg13756251	0.0329716	0.66138	0.000136733	0.0304135	chr9	137675723	OpenSea	COL5A1	cg13756251
cg12907172	0.0329668	0.765468	0.000367177	0.0405067	chr22	36700484	OpenSea	MYH9	cg12907172
cg15499275	0.0329665	0.779265	0.000195737	0.0339626	chr1	9780620	OpenSea	PIK3CD	cg15499275
cg08657492	0.0329635	0.480616	0.000662812	0.0491615	chr7	27170832	S_Shore	HOXA4	cg08657492
cg13359356	0.0329528	0.741425	0.00021312	0.0347553	chr14	24738503	N_Shelf	RABGGTA;RABGGTA	cg13359356
cg03838641	0.0329436	0.795887	0.000594325	0.0474454	chr8	95254549	OpenSea		cg03838641
cg02487233	0.0329362	0.746265	0.000168598	0.0324604	chr3	107810687	S_Shore	CD47;CD47;CD47	cg02487233
cg01039763	0.0329193	0.660092	0.000392174	0.0413947	chr9	139889049	Island		cg01039763
cg12081072	0.032912	0.728278	0.000613027	0.0479125	chr8	19120179	OpenSea		cg12081072
cg18711369	0.0328925	0.722143	0.000529602	0.0455472	chr17	38081186	N_Shelf	ORMDL3	cg18711369
cg10310700	0.0328736	0.684078	0.000636477	0.0484942	chr17	80872461	S_Shore	TBCD	cg10310700
cg08704578	0.0328531	0.802099	0.000125827	0.0295156	chr11	47175200	OpenSea	C11orf49;C11orf49;C11orf49;C11orf49;C11orf49;C11orf49;C11orf49	cg08704578
cg15924686	0.0328412	0.817471	0.000426172	0.0425371	chr6	14167268	OpenSea		cg15924686
cg07755689	0.0328103	0.605903	6.07e-06	0.0124812	chr2	119912190	N_Shore		cg07755689
cg26656884	0.0328033	0.668509	0.000672162	0.0494166	chr6	31743820	OpenSea	C6orf27	cg26656884
cg26441942	0.0327946	0.435676	0.000363714	0.0404191	chr8	56226406	OpenSea	XKR4	cg26441942
cg26126740	0.0327925	0.698824	9.54e-05	0.0271214	chr20	42574332	OpenSea	TOX2;TOX2;TOX2;TOX2	cg26126740
cg11867253	0.0327585	0.647713	0.000180193	0.0330171	chr10	99642327	OpenSea	CRTAC1;CRTAC1	cg11867253
cg24710073	0.0327477	0.52097	0.000553516	0.0463349	chr6	170864351	S_Shore	TBP	cg24710073
cg11026385	0.0327316	0.811253	0.000310282	0.0386394	chr11	110001680	OpenSea	ZC3H12C	cg11026385
cg04471919	0.0327073	0.765281	0.000270726	0.0370185	chr7	21584483	S_Shore	DNAH11	cg04471919
cg05901977	0.0326712	0.652923	0.000544003	0.0459857	chr1	114749071	OpenSea		cg05901977
cg16362474	0.0326577	0.74362	0.000225682	0.0353085	chr1	63358974	OpenSea		cg16362474
cg12153879	0.03261	0.793528	0.000562769	0.046606	chr15	62853321	OpenSea		cg12153879
cg14489049	0.0325987	0.438646	0.00037752	0.0408565	chr9	135317080	OpenSea	C9orf171	cg14489049
cg04603663	0.0325584	0.691702	0.000105234	0.0279093	chr13	38101377	OpenSea		cg04603663
cg12757676	0.0325568	0.735755	0.000572314	0.046925	chr2	100799558	OpenSea		cg12757676
cg05845757	0.0324896	0.864928	0.000350088	0.0399738	chr1	36039885	Island	TFAP2E	cg05845757
cg01610676	0.0324888	0.477812	0.0006534	0.0489097	chr17	72025816	OpenSea		cg01610676
cg01910846	0.032485	0.821	0.00021365	0.0348026	chr2	239636965	OpenSea		cg01910846
cg00423153	0.032483	0.323932	0.000110039	0.0283317	chr2	229046785	S_Shore	SPHKAP;SPHKAP	cg00423153
cg17474422	0.0324454	0.850923	0.00014192	0.0306478	chr1	36039866	Island	TFAP2E	cg17474422
cg16863678	0.0324317	0.284369	0.000300121	0.0382367	chr1	154910368	S_Shore	PMVK	cg16863678
cg25865368	0.0324304	0.551799	4.74e-05	0.0217226	chr4	3804089	OpenSea		cg25865368
cg00608661	0.0324249	0.719047	0.000239416	0.0359809	chr12	105065028	OpenSea	CHST11	cg00608661
cg15217038	0.0324091	0.76866	0.000282196	0.0374709	chr9	131660680	OpenSea	LRRC8A;LRRC8A;LRRC8A	cg15217038
cg02981092	0.032384	0.784795	0.000395482	0.0414658	chr3	57543499	S_Shore	PDE12	cg02981092
cg13626798	0.0322821	0.707801	0.000193957	0.0338775	chr6	132723376	S_Shore	MOXD1	cg13626798
cg09753013	0.0322805	0.739756	0.000414443	0.0421831	chr13	34185311	OpenSea		cg09753013
cg08912818	0.0322691	0.667468	0.000486714	0.0443513	chr2	14897534	OpenSea		cg08912818
cg00873953	0.0322389	0.769468	2.72e-05	0.0182873	chr12	95010048	OpenSea	TMCC3	cg00873953
cg26483215	0.0322272	0.786166	9.28e-05	0.0269214	chr2	240548739	OpenSea		cg26483215
cg01501760	0.0321403	0.777059	0.000677505	0.0494998	chr22	40738706	N_Shelf		cg01501760
cg11099651	0.0320857	0.732347	0.000419647	0.0423083	chr11	66795398	S_Shelf	SYT12;SYT12	cg11099651
cg01802577	0.0320629	0.837118	7.17e-05	0.0248293	chr2	217170214	OpenSea		cg01802577
cg11910342	0.0320591	0.761257	0.000196676	0.0340151	chr2	176193681	OpenSea		cg11910342
cg09227954	0.0320537	0.763972	0.000301416	0.0382583	chr8	86358546	OpenSea	CA3;CA3-AS1;CA3-AS1;CA3-AS1	cg09227954
cg08664849	0.0320282	0.560059	0.000209641	0.0345964	chr16	2546474	Island	TBC1D24	cg08664849
cg10843707	0.0320056	0.695756	0.000631809	0.0484271	chr14	52510701	OpenSea	NID2	cg10843707
cg10487251	0.0319719	0.786079	0.000231452	0.0356142	chr21	46169987	Island		cg10487251
cg02758964	0.0319399	0.764152	2.17e-05	0.0174801	chr12	131403050	OpenSea		cg02758964
cg07617039	0.0319325	0.772222	0.000147861	0.0310634	chr6	127438746	N_Shore	RSPO3	cg07617039
cg25862470	0.0319219	0.748369	5.16e-06	0.0119673	chr10	99148114	OpenSea	RRP12;RRP12;RRP12	cg25862470
cg23059946	0.0319129	0.445565	0.000518213	0.0452196	chr2	217500594	S_Shore	IGFBP2	cg23059946
cg02346342	0.0319121	0.631516	0.000371734	0.0406226	chr8	74332435	OpenSea		cg02346342
cg27102138	0.0318958	0.778145	0.000369411	0.0405606	chr3	136884112	OpenSea		cg27102138
cg22826695	0.0318734	0.685908	0.000487282	0.0443735	chr3	133382446	S_Shore		cg22826695
cg14987298	0.0318604	0.751049	0.000648214	0.0488079	chr16	27475382	OpenSea	GTF3C1;GTF3C1	cg14987298
cg25750097	0.0318268	0.702035	0.000565293	0.0466948	chr12	97553519	OpenSea		cg25750097
cg27509292	0.0318265	0.703549	0.000526283	0.0454254	chr2	232652098	S_Shore	COPS7B;COPS7B;COPS7B;COPS7B;COPS7B;COPS7B	cg27509292
cg01403055	0.0317828	0.745537	0.000456552	0.0434401	chr19	401992	Island		cg01403055
cg00731608	0.0317774	0.748839	1.48e-06	0.00879431	chr14	103593907	Island	TNFAIP2	cg00731608
cg08057714	0.0317748	0.657801	0.000163818	0.0321779	chr4	70999243	OpenSea	CSN1S2BP	cg08057714
cg25730122	0.0317226	0.543254	1.03e-05	0.0143683	chr13	107070047	OpenSea		cg25730122
cg07418159	0.0317154	0.629021	9.34e-05	0.0269899	chr19	13056052	N_Shore	RAD23A;RAD23A;RAD23A;RAD23A	cg07418159
cg14625066	0.0316689	0.823939	0.000134876	0.0302881	chr9	131682737	OpenSea	PHYHD1;PHYHD1	cg14625066
cg07651624	0.0316082	0.681483	0.000346392	0.039911	chr20	33567656	OpenSea	MYH7B	cg07651624
cg15819333	0.0316027	0.566217	0.000417665	0.0422525	chr16	85832091	N_Shore	COX4NB;COX4I1;COX4NB	cg15819333
cg10500277	0.0315912	0.703945	1.31e-05	0.0149804	chr5	149033758	OpenSea		cg10500277
cg04246422	0.0315892	0.822255	0.000110079	0.0283321	chr8	94995802	OpenSea		cg04246422
cg02940003	0.0315869	0.756531	5.71e-06	0.0122575	chr3	186174294	OpenSea		cg02940003
cg18741372	0.0315734	0.446961	0.0005957	0.0474781	chr19	45906156	N_Shore	PPP1R13L;PPP1R13L	cg18741372
cg03146797	0.0315577	0.714671	0.000247372	0.0362725	chr21	45709595	N_Shelf	AIRE;AIRE	cg03146797
cg26540191	0.0315348	0.622839	0.000133969	0.0302058	chr4	3475093	Island	DOK7;DOK7	cg26540191
cg14810329	0.0315332	0.52059	9.17e-06	0.0140879	chr19	35086653	OpenSea	SCGBL	cg14810329
cg23288103	0.0315317	0.618765	0.000400457	0.041692	chr2	242499464	S_Shore	BOK	cg23288103
cg13354084	0.0315299	0.691273	0.000496235	0.0446191	chr1	205631862	N_Shore	SLC45A3	cg13354084
cg26196424	0.0315264	0.708457	0.000636787	0.0484942	chr14	58615960	N_Shelf	C14orf37	cg26196424
cg08616234	0.0314522	0.74217	0.000582451	0.0471621	chr15	86313973	S_Shore	MIR1276;KLHL25	cg08616234
cg19318253	0.0314417	0.590425	0.000378008	0.0408854	chr5	150903132	OpenSea	MIR6499;FAT2	cg19318253
cg14178043	0.0314073	0.787633	0.000668992	0.0493182	chr1	223921358	OpenSea	CAPN2;CAPN2	cg14178043
cg05251000	0.0313825	0.172155	8.52e-05	0.0262013	chr9	132935664	S_Shore	FREQ	cg05251000
cg02167771	0.0313402	0.46795	8.84e-06	0.0139258	chr9	139944139	S_Shore	ENTPD2;ENTPD2	cg02167771
cg25727828	0.0313373	0.770888	0.000366381	0.0405067	chr17	76473226	S_Shore	DNAH17	cg25727828
cg00498211	0.0313344	0.127575	1.14e-05	0.0143683	chr2	65217568	S_Shore	SLC1A4;SLC1A4	cg00498211
cg12802784	0.0313134	0.758905	0.000489287	0.0444148	chr6	3888501	OpenSea		cg12802784
cg07327587	0.0313126	0.752684	1.79e-06	0.00952912	chr16	50679607	OpenSea		cg07327587
cg05553551	0.031307	0.679108	0.000549747	0.0462315	chr6	44609219	OpenSea		cg05553551
cg21667982	0.0313057	0.274113	6.74e-05	0.0244742	chr16	88134604	Island	LOC400553	cg21667982
cg12047941	0.0313034	0.749338	0.000155121	0.0315914	chr11	315908	Island		cg12047941
cg14385051	0.031293	0.698763	1.86e-06	0.00952912	chr2	6078571	OpenSea	LINC01105	cg14385051
cg26162813	0.031292	0.779518	3.11e-06	0.0109526	chr2	48844984	Island	GTF2A1L;STON1-GTF2A1L;GTF2A1L;GTF2A1L;GTF2A1L	cg26162813
cg06763072	0.0312787	0.616804	0.000130736	0.0299385	chr15	43511395	OpenSea	EPB42;EPB42	cg06763072
cg00972313	0.0312633	0.758693	0.000238582	0.0359358	chr10	1531243	OpenSea	ADARB2	cg00972313
cg23428541	0.031255	0.732384	0.00068776	0.0497873	chr20	52612577	OpenSea	BCAS1;BCAS1	cg23428541
cg04069842	0.031244	0.713634	0.000493364	0.0445534	chr6	38814885	OpenSea	DNAH8	cg04069842
cg10232759	0.0312345	0.740995	0.000131394	0.030008	chr6	18457850	OpenSea	RNF144B	cg10232759
cg05216340	0.0312247	0.592862	0.000616669	0.0479964	chr4	44427777	OpenSea	KCTD8	cg05216340
cg13993760	0.0311763	0.725666	0.000146666	0.030953	chr1	249088281	OpenSea		cg13993760
cg14626857	0.0311666	0.797907	4.36e-05	0.0211873	chr4	77904315	OpenSea	SEPT11;SEPT11	cg14626857
cg10122116	0.0311621	0.703648	0.000330644	0.0393412	chr1	111748053	S_Shore	DENND2D	cg10122116
cg07803218	0.0311599	0.824554	9.83e-05	0.0274457	chr20	49346624	N_Shore	PARD6B	cg07803218
cg11387357	0.0311326	0.6922	0.000210339	0.0346293	chr7	139754751	OpenSea	PARP12;PARP12	cg11387357
cg16112366	0.0311158	0.449677	0.000499385	0.0447077	chr18	54789732	S_Shore		cg16112366
cg18459154	0.0311148	0.606533	4.04e-05	0.020477	chr20	61178883	Island		cg18459154
cg02261780	0.0310928	0.674051	0.000512281	0.0450844	chr19	3097728	Island	GNA11	cg02261780
cg24752487	0.0310508	0.755064	0.000355867	0.040091	chr2	38324188	OpenSea		cg24752487
cg08578520	0.0310397	0.520125	0.000271394	0.0370324	chr16	57496324	N_Shore	POLR2C	cg08578520
cg25723645	0.0310252	0.750104	3.52e-06	0.0109794	chr5	120047545	OpenSea		cg25723645
cg13232708	0.0310031	0.775846	0.000256765	0.0365185	chr21	18891808	OpenSea	CXADR;CXADR;CXADR;CXADR;CXADR	cg13232708
cg02548132	0.0310007	0.87703	0.000201328	0.0343316	chr8	6420242	N_Shelf	ANGPT2;ANGPT2;ANGPT2;MCPH1	cg02548132
cg07289441	0.0309686	0.794045	0.000205611	0.03448	chr16	67240836	OpenSea		cg07289441
cg02286809	0.0309606	0.654276	0.000652763	0.0488966	chr15	101629375	Island		cg02286809
cg01843128	0.0309528	0.587108	0.000682163	0.0496634	chr11	117346519	OpenSea	DSCAML1	cg01843128
cg00551345	0.0309446	0.641737	6.31e-05	0.0241023	chr11	64527494	OpenSea	PYGM;PYGM;PYGM;PYGM	cg00551345
cg13721589	0.0309384	0.668569	0.000402982	0.0417785	chr17	17716006	Island	SREBF1;SREBF1	cg13721589
cg01845996	0.0309249	0.767256	0.000127901	0.0296954	chr11	4902630	OpenSea	OR51T1	cg01845996
cg01059385	0.0308553	0.286062	8.7e-05	0.0264295	chr22	42394853	Island	WBP2NL	cg01059385
cg10239860	0.0308428	0.752348	0.000137399	0.030457	chr1	71172023	OpenSea		cg10239860
cg00677287	0.0308401	0.369395	0.000262887	0.0367391	chr2	163436732	OpenSea	KCNH7;KCNH7	cg00677287
cg20138404	0.030823	0.654084	0.000478405	0.0440721	chr11	64951798	Island	CAPN1	cg20138404
cg13439315	0.0308036	0.258796	0.00063867	0.0485389	chr4	7197511	S_Shelf	SORCS2	cg13439315
cg26347089	0.0307983	0.688338	9.58e-05	0.0271451	chr2	98928689	OpenSea	VWA3B	cg26347089
cg25539976	0.0307943	0.795363	0.000329713	0.0392983	chr5	34564134	OpenSea		cg25539976
cg03623401	0.0307762	0.131661	1.18e-06	0.00828871	chr16	12043656	OpenSea		cg03623401
cg19961545	0.030752	0.692382	0.000349166	0.0399712	chr2	54087066	Island	GPR75;LOC100302652;LOC100302652;GPR75	cg19961545
cg25875163	0.0307444	0.705131	0.000351794	0.0400161	chr8	143763340	OpenSea	PSCA	cg25875163
cg08840765	0.0307319	0.659522	0.000268247	0.0369532	chr2	240685579	OpenSea	LOC150935	cg08840765
cg12323105	0.0307262	0.632086	0.000529213	0.0455401	chr18	57576852	OpenSea		cg12323105
cg18302334	0.0307227	0.770978	0.000519389	0.0452279	chr14	70454441	OpenSea	SMOC1;SMOC1	cg18302334
cg14255238	0.030719	0.86796	0.000103137	0.0277453	chr2	97216131	Island	ARID5A	cg14255238
cg05473599	0.0306903	0.75466	4.43e-06	0.0111338	chr5	177613806	N_Shore	GMCL1P1	cg05473599
cg13078847	0.0306841	0.726223	0.000170954	0.0325888	chr4	3664401	OpenSea		cg13078847
cg01423773	0.0306838	0.787169	0.000392473	0.0414086	chr7	141610838	OpenSea		cg01423773
cg25614396	0.0306729	0.622914	0.000529931	0.0455476	chr16	88947839	Island	CBFA2T3;CBFA2T3	cg25614396
cg16837379	0.0306637	0.703541	0.000535354	0.0456883	chr16	3062296	N_Shore	CLDN9	cg16837379
cg02829374	0.030663	0.806736	5.09e-05	0.0224976	chr6	36906530	OpenSea		cg02829374
cg19604641	0.0306288	0.7654	0.000193957	0.0338775	chr14	103698774	OpenSea		cg19604641
cg08594650	0.0306139	0.597733	0.000401365	0.0417302	chr7	152607873	OpenSea		cg08594650
cg13159251	0.030586	0.785322	0.000695889	0.0499479	chr3	13153154	OpenSea		cg13159251
cg04954926	0.030584	0.836875	0.00041897	0.0422919	chr2	29320576	OpenSea	CLIP4;CLIP4	cg04954926
cg26225406	0.0305564	0.8332	7.45e-05	0.0250085	chr8	143442764	OpenSea	TSNARE1	cg26225406
cg17500577	0.0305245	0.762451	0.000404441	0.0418354	chr8	33462186	OpenSea		cg17500577
cg17642057	0.0305192	0.793152	0.00068412	0.0497377	chr17	44274734	S_Shelf	KANSL1	cg17642057
cg22333412	0.0305095	0.773336	0.000602699	0.0476003	chr1	20569456	Island		cg22333412
cg21692752	0.030504	0.741645	6.55e-05	0.0243493	chr4	87843971	OpenSea		cg21692752
cg09977852	0.0304997	0.853631	0.000506887	0.0448754	chr13	101178575	OpenSea	PCCA;PCCA	cg09977852
cg00017826	0.0304953	0.817314	0.00031578	0.0388253	chr2	30644955	OpenSea		cg00017826
cg06571687	0.0304879	0.539281	0.000125002	0.0294662	chr17	152259	Island	RPH3AL	cg06571687
cg15719918	0.0304814	0.54088	0.000123602	0.0293574	chr6	118699278	OpenSea		cg15719918
cg02806739	0.0304568	0.61544	0.000305133	0.0384186	chr17	80273242	N_Shelf	CD7	cg02806739
cg03670238	0.0304557	0.700975	0.000641486	0.0486228	chr8	134202370	OpenSea	WISP1;WISP1	cg03670238
cg00989229	0.0304327	0.805189	4.49e-05	0.0213919	chr16	85989874	OpenSea		cg00989229
cg02879554	0.0304163	0.683225	0.000479233	0.0440842	chr16	2141451	Island	MIR1225;PKD1;PKD1	cg02879554
cg11866733	0.0304146	0.800463	0.000372506	0.0406351	chr17	61586969	OpenSea		cg11866733
cg22105158	0.0304049	0.481984	0.000655222	0.0489866	chr19	3480672	N_Shore	C19orf77	cg22105158
cg20326647	0.0303855	0.628029	0.000476282	0.0439983	chr8	144820709	Island		cg20326647
cg17986992	0.0303733	0.749545	0.000172693	0.0326214	chr1	159825761	S_Shore	VSIG8;C1orf204	cg17986992
cg10544696	0.0303524	0.839772	0.000467031	0.0437481	chr10	1585345	Island	ADARB2	cg10544696
cg19547392	0.030347	0.763677	2.73e-05	0.0182873	chr16	75637309	OpenSea	ADAT1;ADAT1	cg19547392
cg24425217	0.030321	0.784862	0.000247333	0.0362725	chr2	97634828	OpenSea	FAM178B	cg24425217
cg04802386	0.0303186	0.73986	6.21e-05	0.0240829	chr4	103998345	S_Shore	NHEDC2	cg04802386
cg15847996	0.030318	0.698458	0.000264271	0.0368039	chr10	134528050	Island	INPP5A	cg15847996
cg04858058	0.0303125	0.801902	0.000261068	0.0366885	chr1	49341907	OpenSea	AGBL4	cg04858058
cg17790159	0.0302953	0.741683	0.000380581	0.0409839	chr6	33133083	S_Shelf	COL11A2;COL11A2;COL11A2	cg17790159
cg05486647	0.0302937	0.779095	0.000641146	0.0486222	chr2	239186592	OpenSea	PER2;PER2	cg05486647
cg12378577	0.0302803	0.711848	7.49e-05	0.025017	chr11	115461030	OpenSea		cg12378577
cg03523682	0.0302566	0.615262	0.000140282	0.0305853	chr1	156371712	OpenSea		cg03523682
cg20101324	0.0302564	0.769564	0.000146495	0.0309506	chr10	129649555	OpenSea		cg20101324
cg00786761	0.0302559	0.755822	0.000401388	0.0417302	chr3	184209224	Island		cg00786761
cg08823186	0.0302468	0.785683	0.000344929	0.0398926	chr16	347294	Island	AXIN1;AXIN1	cg08823186
cg26135388	0.0302253	0.779215	0.00037961	0.040945	chr10	130831162	OpenSea		cg26135388
cg07237196	0.0302123	0.774895	3.06e-05	0.018667	chr2	159884408	OpenSea	TANC1;TANC1	cg07237196
cg13978856	0.0302114	0.752956	0.000243113	0.0361381	chr4	40918191	OpenSea	APBB2;APBB2;APBB2	cg13978856
cg06634717	0.0302097	0.831563	0.000471973	0.0438982	chr1	8442507	OpenSea	RERE;RERE;RERE	cg06634717
cg12273426	0.0302008	0.724392	0.000473344	0.0439158	chr9	5438510	S_Shore	PLGRKT	cg12273426
cg23746144	0.0301946	0.546704	0.000117994	0.0290066	chr20	43029695	OpenSea	HNF4A;HNF4A;HNF4A;HNF4A;HNF4A;HNF4A;HNF4A;HNF4A;HNF4A;HNF4A	cg23746144
cg16540259	0.030194	0.835963	0.000303057	0.0383072	chr10	75572220	S_Shore	NDST2	cg16540259
cg10068045	0.0301818	0.580655	0.000580913	0.0471221	chr19	2291785	Island	LINGO3	cg10068045
cg26288595	0.0301741	0.543573	0.000601435	0.0475891	chr15	24672032	N_Shore		cg26288595
cg23159779	0.0301739	0.6573	0.000122395	0.029237	chr1	22313120	OpenSea	CELA3B	cg23159779
cg23700969	0.030124	0.845562	0.000114339	0.0287142	chr9	113911543	OpenSea		cg23700969
cg16272133	0.0301049	0.484897	5.67e-05	0.0232881	chr18	45724453	OpenSea		cg16272133
cg08686396	0.0300877	0.826698	0.000667667	0.0492871	chr2	238938333	OpenSea	UBE2F;UBE2F;UBE2F;UBE2F-SCLY;UBE2F;UBE2F;UBE2F;UBE2F;UBE2F	cg08686396
cg25288155	0.0300843	0.611718	0.000249683	0.0363727	chr11	73357396	OpenSea	PLEKHB1;PLEKHB1;PLEKHB1;PLEKHB1;PLEKHB1;PLEKHB1	cg25288155
cg05397848	0.0300761	0.730523	0.000315562	0.0388253	chr10	134699942	S_Shore	CFAP46	cg05397848
cg27062243	0.0300735	0.691094	0.000519545	0.0452279	chr10	114833720	OpenSea	TCF7L2;TCF7L2;TCF7L2;TCF7L2;TCF7L2;TCF7L2	cg27062243
cg01466330	0.0300582	0.763118	0.000301535	0.0382583	chr8	39835697	OpenSea	IDO2	cg01466330
cg27450074	0.0300575	0.804612	0.000410734	0.0420267	chr18	77090022	S_Shore	ATP9B;ATP9B;ATP9B;ATP9B	cg27450074
cg26910511	0.0300231	0.629958	0.000396216	0.0415075	chr19	39799037	Island	LRFN1	cg26910511
cg15759825	0.0300169	0.765555	0.000334167	0.0394957	chr20	46555793	OpenSea		cg15759825
cg02767024	0.0299706	0.753371	0.000313021	0.0387845	chr2	127734676	Island		cg02767024
cg03586713	0.0299698	0.750445	0.000260233	0.0366742	chr11	60608466	N_Shore	CCDC86	cg03586713
cg21915863	0.0299449	0.825825	9.41e-05	0.0270504	chr6	4874032	OpenSea	CDYL;CDYL;CDYL	cg21915863
cg17462095	0.0299345	0.828296	0.000676853	0.0494982	chr17	35182071	OpenSea		cg17462095
cg14491800	0.0299208	0.382741	0.0006747	0.0494482	chr14	77385166	OpenSea		cg14491800
cg09763180	0.029919	0.855812	0.000271754	0.0370396	chr10	135061316	OpenSea	MIR202	cg09763180
cg02943290	0.0299102	0.765337	0.00031322	0.0387845	chr1	231005387	S_Shore	C1orf198;C1orf198	cg02943290
cg01381795	0.0299097	0.677761	0.000232407	0.0356297	chr19	54496611	Island	CACNG6;CACNG6;CACNG6	cg01381795
cg25583848	0.0299093	0.707069	0.000192321	0.0338073	chr9	36993121	OpenSea	PAX5;PAX5;PAX5;PAX5;PAX5;PAX5;PAX5;PAX5;PAX5;PAX5;PAX5;PAX5;PAX5	cg25583848
cg19403323	0.0298962	0.706854	0.000445276	0.0430423	chr1	210024060	OpenSea	C1orf107	cg19403323
cg10918624	0.0298952	0.791267	0.000201275	0.0343316	chr4	89627891	OpenSea	HERC3;HERC3	cg10918624
cg11310552	0.0298801	0.693185	0.00049548	0.0446007	chr13	53351334	OpenSea		cg11310552
cg25099233	0.0298734	0.0986162	3.96e-05	0.0204069	chr22	42394635	Island	WBP2NL	cg25099233
cg03521652	0.029868	0.625191	8.09e-05	0.0256864	chr1	874601	N_Shore	SAMD11	cg03521652
cg04216590	0.0298479	0.630364	0.000468789	0.0437837	chr1	249104143	N_Shore		cg04216590
cg25253727	0.0298337	0.836476	6.49e-05	0.0243437	chr20	34555956	OpenSea	C20orf152	cg25253727
cg26194475	0.0298293	0.668896	0.000455239	0.0433837	chr10	94455895	Island		cg26194475
cg18734320	0.0298116	0.779588	6.78e-05	0.024519	chr20	36921901	OpenSea		cg18734320
cg07708516	0.0298058	0.806864	0.000332942	0.0394331	chr12	8815359	OpenSea	MFAP5;MFAP5	cg07708516
cg20170271	0.0297991	0.232316	8.27e-05	0.0258526	chr22	38034681	N_Shore	SH3BP1	cg20170271
cg27409485	0.0297885	0.742655	0.000267871	0.0369532	chr12	114169451	OpenSea		cg27409485
cg17512922	0.0297879	0.825878	4.64e-05	0.0216564	chr1	3548777	OpenSea	WDR8	cg17512922
cg01825065	0.0297723	0.873227	0.000100534	0.0276042	chr9	134362531	OpenSea	PRRC2B	cg01825065
cg24629663	0.0297699	0.580548	0.00053195	0.0455878	chr13	90661319	OpenSea		cg24629663
cg18444574	0.0297624	0.775504	0.000476562	0.0440012	chr18	21644977	OpenSea	TTC39C;TTC39C	cg18444574
cg04460362	0.0297424	0.859762	3.07e-05	0.0186721	chr17	79913303	Island	NOTUM	cg04460362
cg09342454	0.0297354	0.760252	0.00049804	0.0446605	chr12	105379178	N_Shore	C12orf45	cg09342454
cg05103044	0.0297317	0.74446	0.000645862	0.048712	chr6	132713009	OpenSea	MOXD1	cg05103044
cg14898829	0.0297307	0.700524	0.000553607	0.0463349	chr7	33762243	OpenSea		cg14898829
cg14521724	0.0297211	0.77501	0.000541922	0.0459181	chr16	946419	Island	LMF1	cg14521724
cg11864079	0.0297098	0.624719	0.000533035	0.0456196	chr7	4839778	OpenSea	RADIL	cg11864079
cg23305365	0.0296986	0.824323	0.000648816	0.0488108	chr8	105379392	N_Shore		cg23305365
cg08532998	0.0296783	0.804633	0.000407083	0.0419236	chr19	1425626	S_Shore	DAZAP1;DAZAP1	cg08532998
cg16749186	0.0296532	0.751629	0.000667825	0.0492911	chr13	113292675	OpenSea		cg16749186
cg25223327	0.0296484	0.834415	0.000221459	0.0351158	chr8	87429423	OpenSea	WWP1	cg25223327
cg21207686	0.0296421	0.899254	0.000367491	0.0405067	chr15	99383358	OpenSea	IGF1R	cg21207686
cg12318234	0.0296151	0.80267	6.87e-05	0.0245379	chr8	103794968	OpenSea		cg12318234
cg13011653	0.0296146	0.700706	0.000365126	0.0404797	chr4	154871978	OpenSea		cg13011653
cg16601832	0.0295781	0.676605	0.000698387	0.0499968	chr7	1514361	Island	INTS1	cg16601832
cg27264390	0.0295635	0.654278	0.00060669	0.047681	chr8	53327058	OpenSea		cg27264390
cg10095539	0.0295557	0.482915	0.000369977	0.0405745	chr2	139258744	N_Shore	SPOPL	cg10095539
cg18304366	0.0295545	0.773361	0.000417143	0.0422295	chr16	57646617	OpenSea		cg18304366
cg14554415	0.0295376	0.66297	0.000397531	0.0415864	chr15	69222988	Island	MIR548H4;NOX5;NOX5;SPESP1;SPESP1	cg14554415
cg10463207	0.0295252	0.678493	6.22e-05	0.0240829	chr5	3182108	OpenSea		cg10463207
cg04615509	0.0295205	0.719926	0.000134725	0.0302881	chr9	116171805	N_Shore	POLE3;POLE3;POLE3;C9orf43;C9orf43;C9orf43	cg04615509
cg25952581	0.0294953	0.37534	0.000661357	0.0491422	chr7	27170961	S_Shore	HOXA4	cg25952581
cg01040200	0.0294669	0.80983	0.000175446	0.0328459	chr4	7974141	OpenSea	ABLIM2;ABLIM2;ABLIM2;ABLIM2;ABLIM2;ABLIM2;ABLIM2	cg01040200
cg19809115	0.0294587	0.80108	0.000486373	0.0443513	chr6	33534818	OpenSea		cg19809115
cg09418673	0.029447	0.792361	0.000541923	0.0459181	chr11	76372128	OpenSea	LRRC32;LRRC32	cg09418673
cg11416620	0.0294364	0.639161	0.000574675	0.047006	chr2	129072147	N_Shelf	HS6ST1	cg11416620
cg01305200	0.0294339	0.77589	2.87e-05	0.0184291	chr9	116123876	OpenSea	BSPRY	cg01305200
cg18155407	0.0294325	0.913151	3.18e-05	0.0189506	chr19	33210662	Island	TDRD12	cg18155407
cg08643154	0.0294318	0.709241	0.000193703	0.0338775	chr5	139251394	OpenSea	NRG2;NRG2;NRG2;NRG2;NRG2	cg08643154
cg23952174	0.0294311	0.772386	0.000594851	0.0474638	chr15	34985766	OpenSea		cg23952174
cg17864041	0.0294298	0.796513	0.0005212	0.0452453	chr15	31175309	Island		cg17864041
cg00001997	0.0294033	0.758829	0.000417595	0.0422525	chr11	107986912	OpenSea		cg00001997
cg01063112	0.029401	0.681226	0.000258091	0.0365519	chr16	14617254	OpenSea	PARN;PARN;PARN	cg01063112
cg10450239	0.0293779	0.761398	0.000142154	0.0306567	chr3	66423494	OpenSea	SLC25A26;SLC25A26;SLC25A26	cg10450239
cg18431834	0.0293773	0.72682	0.000556303	0.0464083	chr22	20101045	N_Shelf	TRMT2A;TRMT2A;TRMT2A;TRMT2A;TRMT2A;TRMT2A	cg18431834
cg04647918	0.029352	0.64887	0.000473859	0.0439405	chr11	67383862	S_Shore		cg04647918
cg09181861	0.0293315	0.809961	0.00012582	0.0295156	chr16	604935	Island		cg09181861
cg24484895	0.0293223	0.770631	0.000520079	0.0452279	chr1	2771846	N_Shore		cg24484895
cg01262667	0.0293104	0.720851	9.57e-05	0.0271451	chr19	19385393	S_Shore	TM6SF2	cg01262667
cg20540357	0.0292999	0.781047	9.58e-05	0.0271451	chr5	146027464	OpenSea	PPP2R2B;PPP2R2B;PPP2R2B;PPP2R2B;PPP2R2B;PPP2R2B;PPP2R2B;PPP2R2B;PPP2R2B;PPP2R2B	cg20540357
cg08009642	0.029283	0.549659	0.000121702	0.0291883	chr18	2337880	OpenSea		cg08009642
cg17034508	0.0292686	0.381598	0.000169717	0.0325191	chr10	102872719	OpenSea	TLX1NB	cg17034508
cg04503093	0.0292565	0.812964	0.000196255	0.0339626	chr7	127663097	OpenSea	SND1	cg04503093
cg07481176	0.0292075	0.783525	4.08e-07	0.00633673	chr5	31087334	OpenSea		cg07481176
cg03222222	0.0291957	0.803633	0.000641659	0.0486228	chr18	76303815	OpenSea		cg03222222
cg06911753	0.0291936	0.71756	0.000236211	0.0358342	chr11	47611236	Island	C1QTNF4	cg06911753
cg15819846	0.0291776	0.798684	0.000436744	0.0428327	chr19	17372056	OpenSea	USHBP1;USHBP1	cg15819846
cg26369413	0.0291771	0.749558	0.000528916	0.0455351	chr17	1384382	S_Shelf	MYO1C;MYO1C;MYO1C	cg26369413
cg18657988	0.0291721	0.467009	0.000497089	0.0446212	chr14	89804447	OpenSea	FOXN3;FOXN3	cg18657988
cg22021794	0.0291673	0.788147	0.000326029	0.0391852	chr5	54177306	N_Shelf		cg22021794
cg04120878	0.0291609	0.852345	0.000309726	0.0386026	chr5	14760695	OpenSea	ANKH	cg04120878
cg27347936	0.0291546	0.828626	0.00031852	0.038979	chr5	11390448	OpenSea	CTNND2;CTNND2;CTNND2;CTNND2;CTNND2	cg27347936
cg20146348	0.029153	0.786614	0.000381838	0.0410201	chr18	72950345	OpenSea	TSHZ1;TSHZ1	cg20146348
cg16048920	0.0291466	0.63935	0.000495097	0.0446007	chr19	18358923	OpenSea	PDE4C	cg16048920
cg11113066	0.0291458	0.78086	5.58e-05	0.0232241	chr10	101281981	Island		cg11113066
cg26993674	0.0291339	0.600406	0.000537062	0.0457888	chr14	90958106	OpenSea		cg26993674
cg15935121	0.0291104	0.644038	0.000216693	0.0349254	chr1	2230601	N_Shore	SKI	cg15935121
cg27318622	0.0290478	0.685663	8.79e-06	0.0139258	chr17	4691473	N_Shore	GLTPD2	cg27318622
cg11150353	0.0290356	0.686919	0.000174675	0.032794	chr1	9308197	OpenSea	H6PD	cg11150353
cg03157509	0.029032	0.849944	0.000463027	0.0436168	chr19	1313407	Island		cg03157509
cg01254897	0.0289987	0.768165	5.98e-05	0.0238234	chr16	86156755	OpenSea		cg01254897
cg07349471	0.0289792	0.807042	4.51e-06	0.0112203	chr6	10348339	OpenSea		cg07349471
cg16701890	0.0289733	0.693916	4.44e-05	0.0213092	chr2	119906008	OpenSea		cg16701890
cg15473218	0.0289712	0.761809	0.000253418	0.0364566	chr19	18109045	Island	KCNN1	cg15473218
cg22592295	0.0289448	0.684077	0.000322828	0.0391433	chr10	88148095	N_Shore		cg22592295
cg22392876	0.028938	0.768507	0.000410884	0.0420267	chr7	131581445	OpenSea		cg22392876
cg09374763	0.0289374	0.790968	0.000671759	0.0494138	chr12	92863806	OpenSea		cg09374763
cg17711596	0.0289344	0.820961	0.000105935	0.0279263	chr2	234262200	OpenSea	DGKD	cg17711596
cg18640030	0.0288978	0.685011	0.000351142	0.0399738	chr8	67090752	S_Shore	CRH	cg18640030
cg11330139	0.0288807	0.730447	0.000697627	0.0499797	chr19	17836641	N_Shore	MAP1S	cg11330139
cg23334662	0.0288717	0.558806	0.000572327	0.046925	chr2	198540518	OpenSea	RFTN2;RFTN2	cg23334662
cg21226938	0.0288537	0.792529	0.000576962	0.0470623	chr9	139384074	OpenSea		cg21226938
cg17009978	0.0288347	0.587539	9.97e-05	0.0275009	chr3	183959000	N_Shore	VWA5B2;MIR1224	cg17009978
cg24730564	0.0288041	0.781417	0.000355254	0.0400877	chr14	106938322	Island	LOC100133469	cg24730564
cg13275609	0.0288007	0.651935	0.000614504	0.047929	chr2	119954389	OpenSea		cg13275609
cg12507030	0.0287861	0.701014	0.000341736	0.0398044	chr19	31640194	OpenSea	DKFZp566F0947	cg12507030
cg00508158	0.0287813	0.778331	0.000473305	0.0439158	chr1	48189514	N_Shore		cg00508158
cg09742893	0.028781	0.65732	0.000573937	0.0469942	chr2	77614826	OpenSea	LRRTM4	cg09742893
cg01650137	0.0287739	0.623648	0.000124851	0.0294495	chr4	153534702	OpenSea		cg01650137
cg13453807	0.0287638	0.826372	0.000342511	0.0398211	chr9	97683005	OpenSea	C9orf3;C9orf3;C9orf3	cg13453807
cg02723617	0.0287516	0.63172	0.000643001	0.0486301	chr7	150755897	N_Shore	CDK5;CDK5;SLC4A2	cg02723617
cg03250779	0.0287216	0.700848	0.000326969	0.0392181	chr19	7970466	S_Shore	MAP2K7	cg03250779
cg17341672	0.0287003	0.646886	0.000493908	0.0445709	chr5	102788121	OpenSea		cg17341672
cg23830414	0.0286718	0.835352	0.000640484	0.0485928	chr21	44491247	N_Shelf	CBS;CBS;CBS	cg23830414
cg00582337	0.0286596	0.652037	0.000424368	0.042489	chr17	40274811	Island	HSPB9;HSPB9;KAT2A	cg00582337
cg08220541	0.0286414	0.783654	0.000638693	0.0485389	chr15	77896634	OpenSea		cg08220541
cg10815420	0.0286409	0.801717	0.000462546	0.043597	chr8	105599835	N_Shore	LRP12;LRP12	cg10815420
cg11970741	0.0286335	0.685812	0.00054115	0.0458996	chr9	117875631	OpenSea	TNC	cg11970741
cg14734993	0.0286163	0.77279	0.000140885	0.0306163	chr2	212302388	OpenSea	ERBB4;ERBB4	cg14734993
cg22392793	0.0286132	0.711122	0.000656435	0.0490178	chr2	99554416	S_Shore		cg22392793
cg04771413	0.0285978	0.728407	0.000261941	0.0367248	chr2	5896549	OpenSea		cg04771413
cg06944758	0.0285865	0.413031	1.52e-05	0.0157261	chr16	74064408	OpenSea		cg06944758
cg16349536	0.0285654	0.796078	0.000444483	0.043018	chr3	159514300	OpenSea	IQCJ-SCHIP1;IQCJ-SCHIP1;SCHIP1;SCHIP1;SCHIP1	cg16349536
cg01504616	0.0285176	0.741548	0.000548681	0.0461943	chr7	135483271	OpenSea		cg01504616
cg11825128	0.0285004	0.746403	0.000307426	0.0384631	chr10	22951879	OpenSea	PIP4K2A	cg11825128
cg23691410	0.0284927	0.538654	0.000489216	0.0444148	chr11	94036363	OpenSea		cg23691410
cg22968789	0.0284762	0.789038	0.000651676	0.048884	chr15	61946284	OpenSea		cg22968789
cg27598956	0.0284575	0.747209	0.000281403	0.0374254	chr8	9758788	N_Shore	LOC157627	cg27598956
cg02279794	0.0284112	0.836814	0.000199743	0.0342573	chr14	77949287	OpenSea	ISM2;ISM2	cg02279794
cg17725398	0.0283918	0.386898	0.000539208	0.0458667	chr19	58962387	N_Shore	ZNF324B	cg17725398
cg14981483	0.0283787	0.608284	0.000402581	0.0417724	chr12	115358648	OpenSea		cg14981483
cg06531613	0.0283785	0.81036	5.07e-05	0.0224578	chr16	83431675	OpenSea	CDH13;CDH13;CDH13;CDH13	cg06531613
cg16075274	0.0283656	0.81184	0.000108248	0.0281681	chr10	22819932	OpenSea		cg16075274
cg07560025	0.0283628	0.82553	0.000379225	0.0409249	chr12	75832054	OpenSea		cg07560025
cg26587228	0.0283623	0.692473	0.000215612	0.0349206	chr19	57641846	OpenSea	USP29	cg26587228
cg14830082	0.0283555	0.755248	0.000671432	0.0493996	chr11	130067806	OpenSea	ST14	cg14830082
cg22908948	0.0283505	0.790576	5.35e-05	0.0229581	chr16	76668844	Island	LOC101928203	cg22908948
cg14414288	0.0283179	0.797096	0.000291258	0.0378639	chr1	153002239	OpenSea	SPRR1B	cg14414288
cg04663998	0.0283157	0.837179	0.000413456	0.0421437	chr12	130738777	OpenSea		cg04663998
cg07399572	0.0283008	0.816014	0.000651947	0.0488841	chr2	100404164	OpenSea	AFF3;AFF3	cg07399572
cg05474353	0.0282929	0.822843	0.000559699	0.0465184	chr10	132897795	OpenSea	TCERG1L	cg05474353
cg10934522	0.0282844	0.568174	0.000102547	0.0277078	chr5	166982897	OpenSea	TENM2	cg10934522
cg12838765	0.0282824	0.569145	0.000172774	0.0326214	chr1	29779135	OpenSea		cg12838765
cg12320402	0.0282799	0.711896	0.000463198	0.0436168	chr22	50029676	S_Shelf	C22orf34;C22orf34;C22orf34	cg12320402
cg00924278	0.0282672	0.852247	3.97e-06	0.0109794	chr2	3504397	Island	ADI1	cg00924278
cg22750906	0.0282487	0.466051	0.000379255	0.0409249	chr7	18980591	OpenSea	HDAC9;HDAC9;HDAC9	cg22750906
cg08145949	0.0282327	0.750915	0.000640175	0.0485835	chr4	1798209	N_Shore	FGFR3;FGFR3;FGFR3	cg08145949
cg05048928	0.028226	0.772139	0.000230661	0.03558	chr5	142895720	OpenSea		cg05048928
cg13887572	0.0282153	0.800544	0.000504189	0.0448016	chr18	57502334	OpenSea		cg13887572
cg01435057	0.0281947	0.75905	0.000144503	0.0308099	chr10	98823512	OpenSea	SLIT1	cg01435057
cg11926933	0.0281868	0.286891	0.00034924	0.0399712	chr15	90371697	OpenSea		cg11926933
cg19444866	0.0281723	0.757977	2.83e-05	0.0183866	chr9	100991672	OpenSea	MIR6854;TBC1D2;TBC1D2;TBC1D2	cg19444866
cg18894214	0.0281567	0.62937	0.000315442	0.0388253	chr5	3181925	OpenSea		cg18894214
cg16491457	0.0281392	0.758481	3.21e-06	0.0109526	chr7	21619457	OpenSea	DNAH11	cg16491457
cg14962509	0.0281189	0.827534	0.000271388	0.0370324	chr1	36039655	Island	TFAP2E	cg14962509
cg18387839	0.028114	0.742538	0.000403684	0.0418089	chr13	112904312	OpenSea		cg18387839
cg19366986	0.0281037	0.729499	0.000119187	0.0291161	chr1	3381321	OpenSea	ARHGEF16	cg19366986
cg18070379	0.0280983	0.665719	7.12e-05	0.0247693	chr9	137548491	OpenSea	COL5A1;COL5A1	cg18070379
cg04873169	0.028096	0.630738	0.000164083	0.0321859	chr22	47021767	N_Shore	GRAMD4	cg04873169
cg11937797	0.0280896	0.636056	0.000273409	0.0370844	chr17	61530777	OpenSea		cg11937797
cg27098804	0.0280789	0.427244	0.000650609	0.048866	chr11	60776124	Island	CD6	cg27098804
cg17468390	0.0280767	0.74871	0.000484074	0.0442393	chr6	3831060	OpenSea		cg17468390
cg21844388	0.0280767	0.723463	0.000441624	0.042965	chr7	29186501	OpenSea	CPVL;CPVL;CHN2	cg21844388
cg14253670	0.0280755	0.699169	0.000354587	0.0400832	chr8	24802149	S_Shelf		cg14253670
cg08017326	0.028064	0.190995	2.65e-05	0.0182596	chr4	74965162	Island	CXCL2	cg08017326
cg00135728	0.0280339	0.704471	0.000334712	0.0395099	chr9	100936478	OpenSea	CORO2A;CORO2A	cg00135728
cg04257518	0.0280211	0.720806	0.0002833	0.037515	chr22	43637266	OpenSea	SCUBE1	cg04257518
cg18316254	0.027997	0.760827	0.000617724	0.0480176	chr12	132987034	N_Shelf		cg18316254
cg09389925	0.0279922	0.281946	2.11e-05	0.0173508	chr19	9518140	S_Shore		cg09389925
cg00049729	0.0279868	0.508734	0.000310746	0.0386517	chr5	55776345	N_Shore		cg00049729
cg23511172	0.0279867	0.732779	0.000213071	0.0347553	chr3	52446893	S_Shore	PHF7;PHF7;PHF7	cg23511172
cg17515776	0.0279834	0.826484	0.000103509	0.0277701	chr8	55192964	OpenSea		cg17515776
cg04895139	0.0279712	0.763092	1.64e-05	0.0159123	chr21	42589558	OpenSea	BACE2;BACE2;BACE2	cg04895139
cg23022138	0.0279665	0.719678	7.09e-05	0.0247156	chr10	1339887	OpenSea	ADARB2	cg23022138
cg10580110	0.0279662	0.791819	2.47e-05	0.0178897	chr12	52888292	OpenSea	KRT6A	cg10580110
cg25071869	0.0279653	0.804575	0.000177386	0.0329187	chr8	21867345	N_Shore		cg25071869
cg13564967	0.0279624	0.743246	0.000318651	0.0389794	chr20	36771794	OpenSea	TGM2;TGM2	cg13564967
cg02539809	0.0279282	0.814691	0.000270713	0.0370185	chr7	120725046	OpenSea	C7orf58;C7orf58	cg02539809
cg24915158	0.0278776	0.635067	8.15e-07	0.00828871	chr20	50117734	OpenSea	NFATC2;NFATC2;NFATC2;NFATC2;NFATC2;NFATC2;NFATC2;NFATC2	cg24915158
cg09886641	0.0278747	0.679113	7.53e-05	0.0250231	chr15	69223018	Island	MIR548H4;NOX5;NOX5;SPESP1	cg09886641
cg05656688	0.0278719	0.816957	0.00010511	0.0279091	chr1	25254088	N_Shore	RUNX3;RUNX3	cg05656688
cg25922749	0.0278637	0.754719	0.000355495	0.0400891	chr7	42225630	OpenSea	GLI3	cg25922749
cg04652932	0.0278572	0.738487	1.15e-05	0.0143683	chr7	75496156	OpenSea		cg04652932
cg17210014	0.027851	0.657083	3.9e-05	0.0202694	chr10	88025642	S_Shelf	GRID1;MIR346	cg17210014
cg27661209	0.0278414	0.692967	0.000209995	0.0346189	chr11	1252192	Island	MUC5B	cg27661209
cg02242004	0.0278395	0.655329	0.00027128	0.0370304	chr8	9754896	N_Shore		cg02242004
cg15107203	0.0278259	0.725023	0.000215501	0.0349196	chr1	150529170	N_Shore	ADAMTSL4;ADAMTSL4	cg15107203
cg20567768	0.027824	0.558847	0.000617504	0.0480156	chr8	22082066	S_Shelf	PHYHIP;PHYHIP	cg20567768
cg12139662	0.0278108	0.742282	0.000467795	0.043765	chr6	97386755	OpenSea	KLHL32;KLHL32;KLHL32;KLHL32;KLHL32	cg12139662
cg21545762	0.0278041	0.510595	0.00011404	0.0286925	chr3	183959118	Island	VWA5B2;MIR1224	cg21545762
cg01918492	0.0277958	0.789173	0.000339393	0.0397359	chr17	14277237	OpenSea		cg01918492
cg18554685	0.0277847	0.700024	0.000475512	0.0439696	chr17	45337985	OpenSea	ITGB3	cg18554685
cg14575140	0.0277782	0.827768	0.000672631	0.0494166	chr14	52822859	OpenSea		cg14575140
cg01165645	0.027778	0.63793	3.27e-05	0.0191726	chr15	76028788	N_Shore	DNM1P35	cg01165645
cg05078239	0.0277657	0.690297	1.12e-05	0.0143683	chr11	36314222	OpenSea		cg05078239
cg08375658	0.0277496	0.372996	8.81e-05	0.0265269	chr19	51538653	S_Shelf	KLK12;KLK12;KLK12	cg08375658
cg11232448	0.0277053	0.626347	3.15e-05	0.0188907	chr19	2858854	N_Shore		cg11232448
cg12024787	0.0276932	0.643558	0.000214482	0.0348154	chr16	24360304	OpenSea	CACNG3	cg12024787
cg02890365	0.0276779	0.763959	0.00039401	0.0414415	chr1	151518189	OpenSea	TUFT1;TUFT1;MIR554	cg02890365
cg10674793	0.027674	0.572936	0.000632618	0.0484377	chr3	183872704	N_Shore	DVL3	cg10674793
cg18057887	0.0276622	0.905493	5.62e-05	0.0232292	chr11	133800913	Island	IGSF9B	cg18057887
cg23288725	0.0276467	0.763341	0.000127101	0.0296439	chr8	74197979	Island		cg23288725
cg26010350	0.0276135	0.647884	0.00055852	0.0464745	chr12	109569059	OpenSea		cg26010350
cg01409985	0.027602	0.719029	0.000659078	0.0490705	chr3	133524160	N_Shore	SRPRB	cg01409985
cg16387254	0.0276001	0.471959	0.000243017	0.0361329	chr1	231472287	N_Shore	C1orf124;C1orf124;EXOC8	cg16387254
cg18442961	0.0275966	0.828221	0.00032627	0.0391854	chr3	154741932	OpenSea		cg18442961
cg19017177	0.0275832	0.695194	2.82e-05	0.0183866	chr19	51141227	N_Shore	SYT3;SYT3;SYT3;SYT3	cg19017177
cg14499959	0.0275827	0.869084	0.000498929	0.044686	chr6	33288773	Island	DAXX;DAXX;DAXX;DAXX	cg14499959
cg07994487	0.0275602	0.801227	0.000636385	0.0484942	chr16	1598866	N_Shore	IFT140;TMEM204	cg07994487
cg03515829	0.0275448	0.492494	0.000406632	0.0419043	chr7	134233829	OpenSea		cg03515829
cg11073312	0.0275347	0.768564	0.000609868	0.0478024	chr3	140775924	OpenSea	SPSB4	cg11073312
cg14523639	0.0275098	0.782418	0.000369021	0.0405425	chr6	33288839	Island	DAXX;DAXX;DAXX;DAXX	cg14523639
cg02807786	0.0275041	0.796139	0.000216284	0.0349206	chr12	125141606	N_Shelf		cg02807786
cg11411865	0.027491	0.787371	0.00050709	0.0448754	chr7	2701802	S_Shore	TTYH3	cg11411865
cg07857446	0.0274829	0.794254	6.37e-05	0.0241837	chr20	30769919	OpenSea		cg07857446
cg10443040	0.0274798	0.737638	0.000523866	0.0453225	chr7	104752310	OpenSea	MLL5;MLL5	cg10443040
cg04093723	0.0274796	0.749285	0.00032305	0.0391433	chr7	47367063	OpenSea	TNS3	cg04093723
cg17441716	0.0274523	0.713864	0.000572506	0.0469321	chr4	2174843	OpenSea	POLN	cg17441716
cg01512787	0.02743	0.757121	0.000117274	0.0289652	chr11	36476319	OpenSea	PRR5L;PRR5L;PRR5L;PRR5L	cg01512787
cg25017403	0.0273698	0.619779	0.000287999	0.0376597	chr15	31516404	OpenSea		cg25017403
cg18088802	0.0273599	0.778601	7.19e-05	0.0248741	chr20	36270102	OpenSea		cg18088802
cg26079959	0.0273595	0.837634	0.000160754	0.0318605	chr12	129295009	OpenSea	SLC15A4	cg26079959
cg25311183	0.0273292	0.265209	0.0003496	0.0399712	chr21	39860777	OpenSea	ERG;ERG;ERG;ERG;ERG;ERG;ERG;ERG;ERG	cg25311183
cg13979566	0.0273291	0.900567	0.000171239	0.0325888	chr18	53296829	OpenSea	TCF4	cg13979566
cg25763542	0.0273127	0.840714	9.79e-06	0.0143683	chr19	310512	Island	MIER2	cg25763542
cg09917029	0.0273029	0.774314	0.000133196	0.0301641	chr4	24263676	OpenSea		cg09917029
cg15780263	0.0273009	0.608127	0.000516201	0.0451719	chr16	68486299	S_Shelf		cg15780263
cg19587887	0.0272876	0.687266	3.26e-06	0.0109526	chr8	87082065	S_Shore	PSKH2	cg19587887
cg22505395	0.0272705	0.554852	0.000512536	0.0450896	chr12	372191	OpenSea	SLC6A13	cg22505395
cg25999537	0.0272695	0.659615	0.000148751	0.0311705	chr2	219432169	N_Shore	RQCD1;RQCD1;RQCD1;RQCD1;USP37	cg25999537
cg17051905	0.0272666	0.867517	0.000264164	0.0368039	chr8	1725140	OpenSea	CLN8	cg17051905
cg11048863	0.0272659	0.664911	0.000530892	0.0455786	chr20	17205816	N_Shore	PCSK2	cg11048863
cg18359386	0.0272591	0.651073	0.000341666	0.0398044	chr3	5610402	OpenSea		cg18359386
cg19616851	0.0272586	0.749355	5.13e-05	0.0225283	chr7	63363811	S_Shelf		cg19616851
cg06173833	0.027244	0.795722	0.000611998	0.0478743	chr10	82172659	S_Shelf	C10orf58;C10orf58	cg06173833
cg01184605	0.0272386	0.693514	7.31e-05	0.024952	chr12	207939	OpenSea	IQSEC3;IQSEC3	cg01184605
cg13073440	0.0272386	0.638895	0.00043172	0.0427019	chr11	75480726	S_Shore	LOC283214;DGAT2;DGAT2	cg13073440
cg16205674	0.0272328	0.585551	0.000488755	0.0444028	chr3	10068804	S_Shore	CIDECP;FANCD2;FANCD2	cg16205674
cg19948253	0.027232	0.695357	0.000299295	0.0381906	chr11	65318624	N_Shelf	LTBP3;LTBP3;LTBP3	cg19948253
cg10019954	0.0272248	0.757159	0.000122639	0.0292729	chr20	20802844	OpenSea		cg10019954
cg20900103	0.027206	0.751054	0.000350255	0.0399738	chr17	17764262	OpenSea	TOM1L2;TOM1L2	cg20900103
cg09975754	0.0272012	0.846706	2.58e-06	0.0106751	chr12	15925024	OpenSea	EPS8	cg09975754
cg08173434	0.0272005	0.800635	2.46e-06	0.0104258	chr2	10849259	OpenSea		cg08173434
cg07305514	0.0271836	0.679112	3.46e-05	0.0195006	chr2	242470507	OpenSea		cg07305514
cg21271753	0.0271787	0.593276	3.94e-05	0.0203534	chr22	37499451	OpenSea	TMPRSS6	cg21271753
cg24015472	0.0271756	0.777724	1.65e-05	0.0159498	chr11	18287542	OpenSea	SAA1;SAA1	cg24015472
cg15775218	0.0271729	0.764555	0.000443875	0.0430162	chr2	3286338	Island	TSSC1	cg15775218
cg26620242	0.0271663	0.684955	3.4e-05	0.0194025	chr5	5340467	OpenSea		cg26620242
cg25753693	0.0271566	0.709887	0.000188077	0.0335326	chr19	51504234	N_Shore	KLK8;KLK8;KLK8;KLK8	cg25753693
cg13131115	0.0271468	0.575653	0.00043375	0.0427534	chr17	38935747	N_Shore	KRT27;KRT27	cg13131115
cg09671481	0.0271424	0.678998	0.000686585	0.049764	chr11	394262	Island	PKP3;PKP3	cg09671481
cg15183593	0.0271406	0.705783	0.000110638	0.0283969	chr12	69861518	N_Shelf		cg15183593
cg00679256	0.0271393	0.581118	0.00014939	0.0312361	chr10	107710219	OpenSea		cg00679256
cg04137143	0.0271347	0.797619	1.88e-05	0.0166541	chr9	132249914	N_Shore		cg04137143
cg10263485	0.0271343	0.748848	0.000632495	0.0484377	chr7	73335376	OpenSea		cg10263485
cg06157470	0.0271159	0.759529	0.000448118	0.0431625	chr1	203100580	S_Shelf	ADORA1;ADORA1	cg06157470
cg18840355	0.0271154	0.615491	0.000353826	0.0400732	chr4	164033061	OpenSea		cg18840355
cg15107529	0.0271069	0.814083	2.84e-05	0.0184248	chr12	652124	OpenSea	B4GALNT3	cg15107529
cg04867423	0.027102	0.834739	0.000632041	0.0484282	chr1	162680120	OpenSea	DDR2;DDR2	cg04867423
cg12581682	0.0270978	0.82865	0.000568247	0.0467736	chr15	58733736	OpenSea	LIPC	cg12581682
cg11543393	0.0270941	0.704145	0.000573166	0.0469582	chr17	79042967	N_Shelf	BAIAP2;BAIAP2;BAIAP2;BAIAP2	cg11543393
cg13577629	0.0270777	0.712786	6.11e-05	0.02404	chr4	182102403	OpenSea		cg13577629
cg23109530	0.0270775	0.742241	0.000184719	0.0333627	chr8	94944912	OpenSea		cg23109530
cg19476303	0.027062	0.775201	0.000369028	0.0405425	chr17	982397	S_Shore	ABR;ABR;ABR;ABR	cg19476303
cg22784459	0.0270522	0.732193	2.37e-05	0.0175318	chr1	3387847	OpenSea	ARHGEF16	cg22784459
cg23507839	0.0270379	0.729451	1.52e-05	0.0157261	chr3	183785720	OpenSea		cg23507839
cg15685849	0.0270154	0.830978	0.000167774	0.0324032	chr5	76119604	S_Shelf	F2RL1	cg15685849
cg27310219	0.0269674	0.806802	0.000101118	0.0276271	chr7	81240445	Island		cg27310219
cg21109795	0.0269562	0.787491	0.000144258	0.0308033	chr19	45260649	Island	MIR8085;BCL3	cg21109795
cg23698666	0.0269519	0.583341	0.000335931	0.0395498	chr15	69222895	Island	SPESP1;NOX5;SPESP1;NOX5;NOX5;NOX5;MIR548H4	cg23698666
cg07448180	0.0269467	0.774183	0.000125743	0.0295156	chr17	1978203	OpenSea	SMG6;SMG6;SMG6;SMG6	cg07448180
cg17411786	0.0269375	0.754413	0.000418821	0.0422919	chr10	98766193	OpenSea	SLIT1	cg17411786
cg11354393	0.0269358	0.731819	0.000392041	0.0413947	chr1	164350337	OpenSea		cg11354393
cg26193000	0.0269325	0.780481	2.06e-05	0.0172894	chr6	133286171	OpenSea		cg26193000
cg08838989	0.0269318	0.857707	9.01e-05	0.0266855	chr1	153387891	OpenSea	S100A7A	cg08838989
cg24971998	0.0269274	0.807483	0.000275396	0.0371197	chr7	73096573	N_Shore	DNAJC30;DNAJC30;WBSCR22;WBSCR22;WBSCR22;WBSCR22	cg24971998
cg07782241	0.0269186	0.772843	2.34e-05	0.0175313	chr8	40731315	OpenSea	ZMAT4;ZMAT4	cg07782241
cg11350504	0.0269172	0.731552	0.000294637	0.0380603	chr13	113121280	N_Shore		cg11350504
cg12797990	0.026906	0.608564	3.55e-05	0.0195204	chr21	35925753	OpenSea	RCAN1;RCAN1;RCAN1	cg12797990
cg21312579	0.0269021	0.696276	0.000165337	0.0322514	chr6	167625922	OpenSea		cg21312579
cg05691979	0.0268906	0.790372	0.000381562	0.0410147	chr3	58651474	OpenSea	FAM3D	cg05691979
cg18860449	0.026883	0.736697	0.000204359	0.03445	chr2	30488769	OpenSea		cg18860449
cg06776709	0.0268582	0.733692	0.000336809	0.0395894	chr7	139021255	N_Shelf		cg06776709
cg26619296	0.0268484	0.908822	0.00020619	0.03448	chr10	1585286	Island	ADARB2	cg26619296
cg12026967	0.0268364	0.870853	0.000264642	0.0368039	chr18	19780728	Island	GATA6	cg12026967
cg12897989	0.0268347	0.771582	0.000494844	0.0446007	chr22	37737288	OpenSea	ELFN2	cg12897989
cg19878627	0.0268339	0.735839	7.71e-05	0.0252473	chr2	54087184	Island	LOC100302652;GPR75	cg19878627
cg08767627	0.0268206	0.694938	0.000267035	0.036928	chr4	164252263	N_Shore	NPY1R	cg08767627
cg08485958	0.0268168	0.785857	0.000582214	0.0471621	chr10	134915608	S_Shore	ADGRA1;ADGRA1	cg08485958
cg20067575	0.0268118	0.899328	0.000150713	0.0312717	chr6	150437072	OpenSea		cg20067575
cg05687174	0.0267802	0.81662	0.000191664	0.0337829	chr5	31382507	OpenSea		cg05687174
cg15369784	0.0267786	0.791868	1.15e-05	0.0143683	chr6	36906565	OpenSea		cg15369784
cg18462822	0.0267749	0.830601	0.000330992	0.0393478	chr13	22451777	OpenSea	LINC00424	cg18462822
cg17364031	0.0267678	0.778888	0.000545994	0.0460783	chr13	46279429	OpenSea	SPERT;SPERT;SPERT	cg17364031
cg08584601	0.0267511	0.762654	9.4e-05	0.0270504	chr22	44807771	OpenSea		cg08584601
cg02228492	0.0267499	0.728986	0.000294093	0.0380453	chr17	14224797	OpenSea	HS3ST3B1	cg02228492
cg25762654	0.0267228	0.804591	2.68e-05	0.0182873	chr11	123776745	OpenSea	OR8D4	cg25762654
cg18437602	0.0267036	0.644739	0.000274934	0.0371016	chr2	75681243	OpenSea		cg18437602
cg01718071	0.0266959	0.789656	0.000616817	0.0479987	chr16	2129354	Island	TSC2;TSC2;TSC2	cg01718071
cg05555515	0.0266862	0.408972	0.000495431	0.0446007	chr19	14170785	S_Shelf	PALM3	cg05555515
cg11219357	0.0266858	0.672888	0.000672111	0.0494166	chr15	66464808	OpenSea	MEGF11	cg11219357
cg14462567	0.0266506	0.649485	0.000361538	0.0403063	chr6	37511613	OpenSea		cg14462567
cg01451604	0.0266368	0.796318	0.000272157	0.0370476	chr10	80691791	OpenSea		cg01451604
cg05385881	0.0266297	0.857237	8.23e-07	0.00828871	chr8	117950086	N_Shore	AARD	cg05385881
cg19478111	0.0266236	0.63186	0.000118428	0.0290747	chr11	73359987	OpenSea	PLEKHB1;PLEKHB1;PLEKHB1;PLEKHB1;PLEKHB1;PLEKHB1	cg19478111
cg03873826	0.0266229	0.849362	8.8e-05	0.0265269	chr16	68407311	S_Shore	SMPD3	cg03873826
cg26490070	0.0266159	0.701478	9.39e-05	0.0270477	chr8	135380081	OpenSea		cg26490070
cg19592829	0.0266156	0.614929	0.000128383	0.0297543	chr20	57426215	N_Shore	GNAS;GNASAS	cg19592829
cg07584855	0.0266017	0.85733	0.000218858	0.0349679	chr1	221055545	Island	HLX	cg07584855
cg11399682	0.026597	0.795735	0.000265457	0.0368408	chr16	4292117	OpenSea	SRL	cg11399682
cg02604522	0.0265948	0.631451	0.000484343	0.044253	chr22	46330821	S_Shelf	WNT7B	cg02604522
cg10112138	0.0265945	0.802323	0.000237622	0.0358789	chr14	92788255	N_Shore	SLC24A4;SLC24A4	cg10112138
cg07083514	0.0265651	0.762609	1.3e-05	0.0149724	chr12	56995492	OpenSea	BAZ2A;BAZ2A	cg07083514
cg06334484	0.0265468	0.687239	0.000117152	0.0289652	chr7	35948145	OpenSea		cg06334484
cg08249385	0.0265347	0.694023	0.000163931	0.0321818	chr16	2128901	Island	TSC2;TSC2;TSC2	cg08249385
cg03353172	0.0265317	0.695592	0.000673642	0.0494281	chr20	17716005	OpenSea	BANF2;BANF2;BANF2	cg03353172
cg04929355	0.0265242	0.315102	0.0003328	0.0394294	chr11	112034997	OpenSea	IL18	cg04929355
cg19209587	0.0265158	0.686714	0.00066418	0.0491939	chr16	1128595	Island	SSTR5;SSTR5;SSTR5-AS1	cg19209587
cg13940711	0.0264982	0.814887	0.000594947	0.0474641	chr6	7415163	OpenSea	RIOK1;RIOK1	cg13940711
cg25993865	0.0264971	0.60739	0.000372224	0.0406351	chr22	33322830	OpenSea	SYN3;SYN3;SYN3	cg25993865
cg10846206	0.026484	0.32612	0.000167692	0.0323957	chr18	904395	N_Shore	ADCYAP1;ADCYAP1	cg10846206
cg09744374	0.0264783	0.770546	0.000539861	0.0458802	chr5	120188118	OpenSea		cg09744374
cg09874796	0.0264757	0.797298	8.46e-05	0.0261505	chr10	661730	OpenSea	DIP2C	cg09874796
cg22695379	0.0264422	0.773115	0.000303496	0.0383234	chr5	137593551	Island	GFRA3	cg22695379
cg13587621	0.0264224	0.744434	0.000198448	0.0342016	chr9	95497984	OpenSea	BICD2;BICD2	cg13587621
cg23939000	0.0264173	0.811091	0.000661305	0.0491422	chr20	9389788	OpenSea	PLCB4;PLCB4;PLCB4	cg23939000
cg04576298	0.0264168	0.602513	0.000530001	0.0455476	chr17	39550152	OpenSea	KRT31	cg04576298
cg24872571	0.0264091	0.738927	6.25e-05	0.0240829	chr19	41129881	Island	LTBP4;LTBP4;LTBP4	cg24872571
cg09076433	0.0264078	0.726274	0.000292454	0.0379528	chr5	14441975	OpenSea	TRIO	cg09076433
cg23317857	0.0263921	0.719769	0.000485822	0.0443351	chr6	41696297	OpenSea	TFEB;TFEB	cg23317857
cg04034508	0.0263873	0.698531	0.000117294	0.0289652	chr3	78906850	OpenSea	ROBO1;ROBO1;ROBO1	cg04034508
cg07193051	0.0263739	0.860896	0.000441858	0.0429721	chr3	121633332	OpenSea	SLC15A2;SLC15A2	cg07193051
cg11638966	0.026373	0.860645	0.000398793	0.0416229	chr4	184357461	OpenSea		cg11638966
cg00292452	0.0263725	0.842203	0.0004404	0.0429341	chr19	45649612	S_Shore	PPP1R37	cg00292452
cg04744409	0.0263522	0.516908	0.000588561	0.0472964	chr6	105388191	Island		cg04744409
cg11944195	0.0263512	0.691491	0.000356323	0.0401093	chr15	31765119	OpenSea		cg11944195
cg01661457	0.0263327	0.803539	0.000511073	0.045059	chr1	64982750	OpenSea	CACHD1;CACHD1	cg01661457
cg26114570	0.026306	0.612899	0.000236371	0.0358377	chr1	9648299	N_Shore	TMEM201;TMEM201	cg26114570
cg04659154	0.0263041	0.527676	0.0004769	0.0440134	chr2	71503246	N_Shore		cg04659154
cg15095213	0.0262944	0.750177	0.000530187	0.0455476	chr12	3776693	OpenSea	CRACR2A;CRACR2A	cg15095213
cg16786111	0.0262903	0.819948	0.00016564	0.032252	chr3	12956637	OpenSea	IQSEC1;IQSEC1;IQSEC1;IQSEC1	cg16786111
cg13615516	0.0262853	0.589084	0.000409018	0.0419855	chr5	77269221	S_Shore		cg13615516
cg08750432	0.0262773	0.565378	0.00012575	0.0295156	chr8	48676092	N_Shore		cg08750432
cg17007762	0.0262621	0.84863	0.000223865	0.0352559	chr18	3425789	OpenSea	TGIF1;TGIF1	cg17007762
cg26586027	0.0262444	0.80574	0.000389798	0.0413265	chr18	12068363	Island		cg26586027
cg09117114	0.0262397	0.625548	0.00015541	0.0315942	chr16	67998030	N_Shelf	SLC12A4;SLC12A4;SLC12A4;SLC12A4;SLC12A4	cg09117114
cg19282443	0.0262233	0.78957	0.00043383	0.0427534	chr3	60541935	OpenSea	FHIT;FHIT	cg19282443
cg18723295	0.0262197	0.596672	3.75e-05	0.0199522	chr7	47622182	S_Shore	TNS3	cg18723295
cg08164356	0.0262179	0.732184	0.000206759	0.03448	chr7	150500527	S_Shelf	TMEM176A;TMEM176A	cg08164356
cg13871430	0.0262176	0.801899	5.06e-05	0.0224228	chr1	50655490	OpenSea	ELAVL4;ELAVL4;ELAVL4;ELAVL4;ELAVL4;ELAVL4	cg13871430
cg19961766	0.0262128	0.556578	0.00022554	0.0352937	chr15	31621796	Island	KLF13	cg19961766
cg02219323	0.0262019	0.710274	0.00020588	0.03448	chr19	3383726	S_Shore	NFIC;NFIC;NFIC;NFIC;NFIC	cg02219323
cg01568317	0.0261897	0.757047	5e-05	0.0223142	chr14	74895911	S_Shelf		cg01568317
cg16824405	0.0261846	0.679966	0.000328109	0.0392536	chr12	56349324	OpenSea	PMEL;PMEL;PMEL	cg16824405
cg23694486	0.0261773	0.859366	0.000331959	0.0393816	chr8	142207309	OpenSea		cg23694486
cg05338972	0.0261701	0.719343	2.27e-05	0.0175157	chr18	19600523	OpenSea		cg05338972
cg06582512	0.026166	0.747707	0.000430922	0.0426887	chr12	47629311	Island	FAM113B	cg06582512
cg02291245	0.0261638	0.699611	4.81e-05	0.0218353	chr10	119780037	OpenSea	RAB11FIP2	cg02291245
cg02521750	0.0261558	0.754689	0.000388743	0.0412955	chr16	81712054	Island	CMIP;CMIP	cg02521750
cg08005858	0.0261524	0.601363	0.000105655	0.0279205	chr1	181645790	OpenSea	CACNA1E;CACNA1E;CACNA1E	cg08005858
cg04269907	0.026149	0.769181	0.000530134	0.0455476	chr9	95477312	Island	BICD2;BICD2	cg04269907
cg25253948	0.0261271	0.725966	0.000695322	0.0499403	chr15	93956996	OpenSea		cg25253948
cg11304165	0.0261251	0.81741	0.000575204	0.0470239	chr17	80964698	S_Shore	B3GNTL1	cg11304165
cg14805282	0.0261147	0.761082	0.000262243	0.0367323	chr2	113843044	OpenSea		cg14805282
cg06279169	0.0260867	0.842694	2.39e-05	0.0176358	chr10	72758572	OpenSea		cg06279169
cg19803636	0.0260843	0.668677	0.00036799	0.0405067	chr15	69603763	OpenSea	PAQR5	cg19803636
cg08642707	0.026084	0.739458	0.00044219	0.0429825	chr11	3014518	S_Shore	NAP1L4	cg08642707
cg27558541	0.0260773	0.749858	0.000512665	0.0450896	chr1	110350324	OpenSea		cg27558541
cg12575511	0.026065	0.793986	0.000107598	0.0281287	chr7	2040851	N_Shelf	MAD1L1;MAD1L1;MAD1L1	cg12575511
cg04344021	0.0260636	0.842831	6.43e-05	0.0243211	chr10	1245481	OpenSea	ADARB2	cg04344021
cg02871941	0.0260563	0.912039	4.51e-05	0.0214603	chr19	33210836	Island	TDRD12;TDRD12	cg02871941
cg18237203	0.0260515	0.769499	0.000166895	0.0323432	chr12	70861788	OpenSea		cg18237203
cg26665746	0.0260441	0.824822	0.000300882	0.0382566	chr3	128719372	N_Shore	EFCC1	cg26665746
cg02244234	0.0260383	0.766465	0.000519598	0.0452279	chr12	102183148	OpenSea	GNPTAB	cg02244234
cg08942191	0.0260255	0.809614	0.000180544	0.0330568	chr15	80729093	OpenSea	ARNT2	cg08942191
cg11273176	0.0260172	0.839855	5.34e-05	0.0229581	chr2	26947126	N_Shelf	KCNK3	cg11273176
cg15576576	0.0260099	0.545293	0.000325023	0.0391486	chr19	54040818	Island	ZNF331;ZNF331	cg15576576
cg15673536	0.0260095	0.556816	0.000429111	0.0426234	chr14	106986708	OpenSea		cg15673536
cg12553554	0.0259951	0.760252	5.73e-06	0.0122575	chr11	124740545	S_Shore	ROBO3	cg12553554
cg27152190	0.0259933	0.766906	0.000601818	0.0475891	chr16	50096867	N_Shelf		cg27152190
cg00834585	0.0259912	0.524672	0.000316278	0.0388498	chr6	99396115	S_Shore	FBXL4;FBXL4;FBXL4;FBXL4	cg00834585
cg16007395	0.0259741	0.82487	1.5e-05	0.0157261	chr1	33231070	OpenSea	KIAA1522	cg16007395
cg09488352	0.0259692	0.846006	0.000487455	0.0443839	chr6	53950838	OpenSea	C6orf142	cg09488352
cg20684264	0.0259673	0.838523	0.000166729	0.0323405	chr3	31989171	OpenSea	OSBPL10;OSBPL10	cg20684264
cg10774656	0.0259508	0.815681	0.000237893	0.0358891	chr10	5553574	N_Shore		cg10774656
cg26485781	0.0259404	0.778422	5.06e-07	0.00683773	chr14	94528842	OpenSea	DDX24	cg26485781
cg22031296	0.025939	0.722152	0.000207648	0.0345439	chr19	47968636	N_Shore	SLC8A2	cg22031296
cg14284257	0.0259355	0.805076	1.32e-05	0.0150044	chr7	95060347	N_Shelf	PON2;PON2	cg14284257
cg25728328	0.0259284	0.630565	1.77e-05	0.0163402	chr15	24123705	S_Shore		cg25728328
cg05782471	0.0259237	0.617795	5.9e-05	0.0236725	chr1	3623389	Island	TP73;TP73;TP73;TP73	cg05782471
cg10216898	0.0259216	0.799651	0.000154797	0.0315613	chr22	39828387	OpenSea	TAB1;LOC100506472	cg10216898
cg06467579	0.0259144	0.759783	0.000662999	0.0491639	chr20	37696668	OpenSea		cg06467579
cg25514304	0.025905	0.748649	0.000601155	0.0475891	chr1	227059109	S_Shore	PSEN2;PSEN2	cg25514304
cg08762432	0.0258996	0.509603	0.000373636	0.040668	chr10	21358991	OpenSea	NEBL	cg08762432
cg03517528	0.0258992	0.711678	0.000519966	0.0452279	chr12	111358502	OpenSea	MYL2	cg03517528
cg17900015	0.0258852	0.688961	3.03e-05	0.018667	chr17	38957507	S_Shelf	KRT28	cg17900015
cg26872224	0.0258846	0.535764	3.91e-05	0.0202764	chr12	109569180	OpenSea		cg26872224
cg16833797	0.0258774	0.594806	0.000193709	0.0338775	chr12	29879189	OpenSea	TMTC1	cg16833797
cg10878966	0.025876	0.814112	0.000188065	0.0335326	chr21	47813443	Island	PCNT	cg10878966
cg04103837	0.025875	0.841196	0.000543853	0.0459857	chr8	68469580	OpenSea	CPA6;CPA6	cg04103837
cg10040669	0.0258651	0.735062	0.000579018	0.0470897	chr8	9010317	S_Shore	PPP1R3B	cg10040669
cg22405816	0.0258644	0.844744	0.000283299	0.037515	chr9	118135937	OpenSea		cg22405816
cg14504636	0.0258526	0.755127	0.000650914	0.048866	chr11	1001163	OpenSea	AP2A2	cg14504636
cg11403027	0.0258467	0.787778	0.000603408	0.0476003	chr5	42971411	OpenSea		cg11403027
cg21015639	0.0258313	0.837936	0.000686103	0.0497599	chr1	97560282	OpenSea	DPYD-AS1;DPYD	cg21015639
cg12350108	0.0258287	0.722848	0.000408739	0.0419751	chr19	40899152	S_Shelf		cg12350108
cg20041624	0.0258188	0.828135	0.0001477	0.0310569	chr15	40559580	OpenSea	PAK6;PAK6;PAK6	cg20041624
cg02571055	0.0258159	0.888803	0.000176661	0.0328928	chr6	158896790	OpenSea	TULP4;TULP4	cg02571055
cg06098505	0.0258108	0.731443	2.08e-05	0.0172924	chr7	132436330	OpenSea		cg06098505
cg13783719	0.0258102	0.831579	0.000194244	0.0338878	chr22	38109744	OpenSea	TRIOBP	cg13783719
cg06308131	0.0257998	0.826364	2.98e-05	0.018667	chr3	195478715	S_Shore	MUC4;MUC4;MUC4	cg06308131
cg15738394	0.0257979	0.7361	0.000362516	0.0403805	chr8	136774447	OpenSea		cg15738394
cg20720342	0.0257976	0.609141	0.000562137	0.0465839	chr11	64770923	OpenSea		cg20720342
cg15689969	0.0257907	0.8581	0.000104813	0.0279017	chr5	14374397	OpenSea	TRIO	cg15689969
cg07896855	0.0257791	0.797621	0.000183233	0.0332774	chr1	212352657	OpenSea		cg07896855
cg07571230	0.0257747	0.771601	0.000628736	0.048334	chr17	55896840	OpenSea		cg07571230
cg19700457	0.0257621	0.602664	0.000639847	0.0485735	chr21	47738277	OpenSea	C21orf58;C21orf58;C21orf58;C21orf58;C21orf58	cg19700457
cg24319102	0.0257553	0.711426	0.000578963	0.0470897	chr17	80554998	Island	FOXK2	cg24319102
cg13110574	0.0257452	0.711314	0.000476277	0.0439983	chr21	46493169	N_Shore	ADARB1;C21orf122;ADARB1;ADARB1;ADARB1;ADARB1;ADARB1;ADARB1	cg13110574
cg09744420	0.025719	0.837672	0.00058819	0.0472917	chr6	144508571	Island	STX11	cg09744420
cg25654926	0.0257006	0.759072	0.000169525	0.0325191	chr19	36249990	S_Shore	C19orf55	cg25654926
cg11414913	0.0256988	0.58197	0.000307525	0.0384631	chr1	2799662	OpenSea		cg11414913
cg27434233	0.0256874	0.742854	0.000380385	0.0409801	chr15	89786188	N_Shore	FANCI;FANCI	cg27434233
cg19861129	0.0256752	0.754555	0.000644127	0.0486645	chr13	51710526	OpenSea	LINC00371;LINC00371	cg19861129
cg01877639	0.025639	0.699635	0.000382846	0.0410215	chr5	111568081	OpenSea	LOC101927023;EPB41L4A	cg01877639
cg12021170	0.0256385	0.780525	0.000131845	0.0300519	chr11	27681865	OpenSea	BDNF;BDNF;BDNF;BDNF;BDNF;BDNF;BDNF;BDNF;BDNF;BDNF;BDNF;BDNF;BDNF;BDNF;BDNF;BDNF;BDNF;BDNF-AS;BDNF-AS;BDNF-AS;BDNF-AS;BDNF-AS	cg12021170
cg00290340	0.0256216	0.781916	0.000683663	0.0497206	chr15	65625267	OpenSea	IGDCC3	cg00290340
cg17499212	0.0256157	0.622244	0.00047688	0.0440134	chr1	6140589	OpenSea	KCNAB2;KCNAB2	cg17499212
cg01615422	0.0256019	0.780215	0.000302938	0.0383066	chr12	115150184	OpenSea		cg01615422
cg01838728	0.0255888	0.779256	6.16e-06	0.0125929	chr15	36131223	OpenSea		cg01838728
cg10982933	0.0255804	0.751528	0.000390165	0.0413361	chr2	42995708	OpenSea	HAAO	cg10982933
cg18068256	0.0255682	0.736699	0.000223388	0.0352479	chr17	39577629	OpenSea	KRT37	cg18068256
cg13300473	0.0255659	0.82707	0.000443129	0.0429967	chr2	3286635	S_Shore	TSSC1	cg13300473
cg24654664	0.0255507	0.764105	0.000374813	0.0407062	chr7	50432680	OpenSea	IKZF1;IKZF1;IKZF1;IKZF1;IKZF1;IKZF1;IKZF1;IKZF1;IKZF1;IKZF1;IKZF1;IKZF1;IKZF1;IKZF1;IKZF1;IKZF1;IKZF1	cg24654664
cg03488588	0.0255339	0.810482	0.000311183	0.0386794	chr6	32135129	Island	EGFL8	cg03488588
cg16571642	0.0255289	0.784063	4.28e-05	0.021082	chr7	158045996	OpenSea	PTPRN2;PTPRN2;PTPRN2	cg16571642
cg07678623	0.0255243	0.568819	1.42e-05	0.0154567	chr8	48053580	OpenSea		cg07678623
cg08571957	0.0255139	0.783044	9.41e-05	0.0270504	chr5	77787281	OpenSea	LHFPL2	cg08571957
cg05158913	0.0255111	0.76954	0.000323906	0.0391433	chr17	3850769	Island	ATP2A3;ATP2A3;ATP2A3;ATP2A3;ATP2A3;ATP2A3;ATP2A3	cg05158913
cg12931642	0.0255046	0.782795	0.000297835	0.0381443	chr4	188256708	OpenSea		cg12931642
cg21527078	0.0255044	0.882221	0.000362724	0.0403854	chr3	11610214	Island	VGLL4;VGLL4;VGLL4;VGLL4;VGLL4	cg21527078
cg21817764	0.0254927	0.651468	0.000121356	0.0291883	chr12	15154690	OpenSea	LINC01489	cg21817764
cg02605996	0.0254773	0.668577	4.71e-05	0.0216885	chr3	148664754	OpenSea		cg02605996
cg10589825	0.0254687	0.825547	0.000564752	0.046688	chr2	105362890	OpenSea		cg10589825
cg16944786	0.0254575	0.767316	0.000186353	0.033466	chr16	80552413	OpenSea	LOC102724084	cg16944786
cg09825146	0.0254425	0.108859	0.000419849	0.0423132	chr8	125462982	OpenSea	TRMT12	cg09825146
cg23587532	0.0254366	0.733138	0.000125191	0.0294774	chr11	790669	N_Shore	CEND1;SLC25A22	cg23587532
cg23811289	0.0254329	0.712928	2.88e-06	0.0109526	chr14	101440409	OpenSea	SNORD114-17	cg23811289
cg22094599	0.0254229	0.769823	0.000214307	0.0348154	chr4	139964398	OpenSea	CCRN4L	cg22094599
cg17074276	0.0254194	0.758023	0.000280918	0.0373874	chr9	138151391	S_Shore		cg17074276
cg12636760	0.0254065	0.765419	2.91e-05	0.0185664	chr17	20058243	N_Shore	SPECC1;SPECC1;SPECC1;SPECC1;SPECC1;SPECC1	cg12636760
cg22215942	0.0254015	0.644558	0.00017814	0.0329227	chr22	46042119	S_Shore		cg22215942
cg16410524	0.0253937	0.897361	0.000135315	0.0303038	chr1	167604788	OpenSea	RCSD1	cg16410524
cg12669354	0.0253925	0.791009	6.96e-05	0.0246331	chr11	831584	Island	CD151;CD151;CD151;CD151;EFCAB4A	cg12669354
cg15970043	0.0253838	0.853708	0.00020555	0.03448	chr9	2046933	N_Shore	SMARCA2;SMARCA2;SMARCA2;SMARCA2	cg15970043
cg19388411	0.025382	0.671845	0.000504018	0.0448001	chr16	85432971	OpenSea		cg19388411
cg07478123	0.0253782	0.771885	0.000486069	0.0443351	chr15	22933394	OpenSea	CYFIP1;CYFIP1	cg07478123
cg11336061	0.0253644	0.82396	0.000129556	0.0298268	chr1	25254149	N_Shore	RUNX3;RUNX3	cg11336061
cg07856568	0.025356	0.606994	0.00030567	0.0384329	chr6	34444761	OpenSea	PACSIN1	cg07856568
cg03981074	0.0253542	0.779285	0.000435644	0.0428137	chr3	183959062	Island	VWA5B2;MIR1224	cg03981074
cg02286602	0.0253458	0.807527	0.000181517	0.0331619	chr14	104940229	Island		cg02286602
cg16719150	0.0253453	0.835732	0.000132042	0.0300519	chr17	48699452	OpenSea	CACNA1G;CACNA1G;CACNA1G;CACNA1G;CACNA1G;CACNA1G;CACNA1G;CACNA1G;CACNA1G;CACNA1G;CACNA1G;CACNA1G;CACNA1G;CACNA1G;CACNA1G;CACNA1G;CACNA1G;CACNA1G;CACNA1G;CACNA1G;CACNA1G;CACNA1G;CACNA1G;CACNA1G;CACNA1G;CACNA1G;CACNA1G;CACNA1G;CACNA1G;CACNA1G;CACNA1G;CACNA1G;CACNA1G	cg16719150
cg25795773	0.0253376	0.68187	3.38e-05	0.0193837	chr15	35089331	OpenSea	ACTC1;LOC101928174	cg25795773
cg13135125	0.0253348	0.834001	0.000321772	0.0391165	chr18	72895815	OpenSea		cg13135125
cg14254567	0.025319	0.470413	2.61e-05	0.0182591	chr17	40897325	S_Shore	EZH1	cg14254567
cg02203665	0.025313	0.78043	0.000206041	0.03448	chr9	100262506	N_Shore	TMOD1;TMOD1	cg02203665
cg19807420	0.0253116	0.88265	0.000300109	0.0382367	chr17	1090905	OpenSea	ABR	cg19807420
cg01577678	0.0253084	0.766784	2.57e-05	0.0181273	chr16	1100847	Island		cg01577678
cg13705810	0.025297	0.703251	0.000430547	0.0426744	chr19	17556074	N_Shelf		cg13705810
cg12198224	0.0252916	0.757628	0.000313564	0.0387869	chr17	47997873	OpenSea		cg12198224
cg09108254	0.0252817	0.544528	2.76e-05	0.0182873	chr20	22666782	OpenSea		cg09108254
cg26494916	0.0252775	0.768366	0.000222971	0.0352173	chr5	148832884	OpenSea		cg26494916
cg06232315	0.0252704	0.779246	0.000420637	0.0423562	chr8	142346252	OpenSea		cg06232315
cg21005232	0.0252486	0.708646	0.000181656	0.0331619	chr15	32979990	OpenSea	SCG5;SCG5	cg21005232
cg21248347	0.0252474	0.787406	5.32e-06	0.0119673	chr15	78568978	OpenSea	DNAJA4;DNAJA4;DNAJA4	cg21248347
cg03178823	0.0252474	0.793656	0.00032732	0.039229	chr4	3033304	OpenSea	GRK4;GRK4;GRK4;GRK4	cg03178823
cg03722618	0.0252438	0.780314	0.000145415	0.0309272	chr2	25611201	OpenSea	DTNB;DTNB;DTNB;DTNB;DTNB;DTNB;DTNB;DTNB	cg03722618
cg11990561	0.0252438	0.710037	1.22e-05	0.0145959	chr12	93293779	OpenSea	EEA1	cg11990561
cg16001809	0.0252433	0.845118	0.00015116	0.0313029	chr3	195640243	S_Shelf		cg16001809
cg04076817	0.025242	0.726455	0.000301525	0.0382583	chr16	71571613	OpenSea	CHST4;CHST4	cg04076817
cg24670330	0.0252384	0.782631	0.00024295	0.0361302	chr22	25346920	N_Shore		cg24670330
cg11192223	0.0252241	0.692091	0.00024895	0.036343	chr4	6114498	Island	JAKMIP1;JAKMIP1	cg11192223
cg15015996	0.0252046	0.670159	0.000635081	0.0484767	chr1	3382565	OpenSea	ARHGEF16	cg15015996
cg06293719	0.025177	0.910046	0.000547946	0.0461748	chr7	889564	S_Shelf	UNC84A;UNC84A	cg06293719
cg11881990	0.0251765	0.618533	5.65e-05	0.0232292	chr11	832067	Island	CD151;CD151;CD151;CD151	cg11881990
cg12334034	0.0251613	0.803217	0.00028717	0.0376323	chr12	111592128	OpenSea	CUX2	cg12334034
cg23457357	0.025154	0.682939	4.29e-05	0.0211112	chr6	31148748	S_Shore		cg23457357
cg27442307	0.0251489	0.773522	0.000580655	0.0471083	chr11	70347868	OpenSea	SHANK2;SHANK2;SHANK2	cg27442307
cg11907477	0.0251468	0.787025	0.000165096	0.0322514	chr6	156828989	OpenSea		cg11907477
cg20306446	0.0251264	0.730183	0.000320103	0.039023	chr13	39566222	OpenSea	STOML3;STOML3	cg20306446
cg05114898	0.0251247	0.582644	0.000457277	0.0434459	chr20	56294175	S_Shore		cg05114898
cg26003119	0.025118	0.772968	0.000471447	0.0438828	chr19	15551609	S_Shore	WIZ	cg26003119
cg10358504	0.0251112	0.653731	0.000478257	0.0440721	chr4	169558283	OpenSea	PALLD;PALLD;PALLD	cg10358504
cg12586115	0.0251056	0.734435	0.000390676	0.0413603	chr19	41581965	OpenSea		cg12586115
cg19613592	0.0250951	0.737734	0.00035989	0.0402528	chr15	59639303	OpenSea	MYO1E	cg19613592
cg24966142	0.0250943	0.623878	0.000375329	0.0407264	chr18	2845976	N_Shore	EMILIN2	cg24966142
cg15394860	0.0250935	0.815109	0.000442546	0.0429825	chr11	2017084	N_Shore	H19	cg15394860
cg26773506	0.0250889	0.627063	0.0001397	0.0305853	chr11	118230011	N_Shore	UBE4A;UBE4A	cg26773506
cg02322492	0.0250793	0.692162	0.000458108	0.04345	chr10	45335058	OpenSea	TMEM72-AS1	cg02322492
cg02317072	0.0250568	0.660981	0.000225492	0.0352937	chr16	89652875	N_Shore	CPNE7;CPNE7	cg02317072
cg25893560	0.0250484	0.848021	1.49e-05	0.0157261	chr11	128710122	OpenSea	KCNJ1;KCNJ1;KCNJ1;KCNJ1;KCNJ1	cg25893560
cg27468773	0.0250405	0.856792	9.67e-05	0.0272497	chr8	144366016	Island		cg27468773
cg17005927	0.0250311	0.784681	1.15e-06	0.00828871	chr10	134956996	S_Shore		cg17005927
cg26402527	0.0250292	0.650915	0.00032108	0.0390699	chr3	10526551	OpenSea	ATP2B2;ATP2B2	cg26402527
cg01245988	0.0250172	0.797108	0.000620034	0.0480557	chr16	84823115	OpenSea		cg01245988
cg04840930	0.0250024	0.770023	0.000208808	0.0345895	chr6	144329997	S_Shore	PLAGL1;PLAGL1;PLAGL1;PLAGL1;PLAGL1;PLAGL1;PLAGL1;HYMAI;PLAGL1	cg04840930
cg08420646	0.0249885	0.823125	2.7e-05	0.0182873	chr10	114091314	OpenSea	GUCY2GP	cg08420646
cg25352836	0.0249804	0.247412	0.000543738	0.0459857	chr19	19625264	Island	TSSK6;TSSK6	cg25352836
cg03152880	0.0249644	0.251854	0.000370516	0.0405975	chr16	48019794	OpenSea		cg03152880
cg05501508	0.0249589	0.759602	0.000578713	0.0470897	chr19	41868376	N_Shore	TMEM91;B9D2	cg05501508
cg27416463	0.0249586	0.651814	0.000262423	0.0367366	chr9	138231064	OpenSea		cg27416463
cg22838066	0.0249556	0.839122	0.000514266	0.0451246	chr12	52309361	S_Shore	ACVRL1;ACVRL1	cg22838066
cg05854310	0.0249285	0.571136	0.000610248	0.0478184	chr5	151651292	OpenSea		cg05854310
cg16358565	0.0249152	0.855787	0.00038938	0.0413061	chr3	49227465	OpenSea	LOC646498	cg16358565
cg02177828	0.0248858	0.607458	2.41e-05	0.0176697	chr19	44440090	S_Shore	ZNF45	cg02177828
cg02941562	0.0248758	0.763379	2.76e-05	0.0182873	chr9	13502709	OpenSea		cg02941562
cg12590928	0.0248691	0.731585	7.06e-08	0.0040791	chr13	113111919	S_Shelf		cg12590928
cg03660835	0.0248637	0.795882	7.5e-06	0.0131864	chr1	15735411	N_Shore	EFHD2	cg03660835
cg11352369	0.0248586	0.774188	0.000170348	0.0325832	chr19	14196326	Island		cg11352369
cg11139010	0.0248539	0.774643	6.51e-05	0.0243493	chr10	103363015	OpenSea	DPCD	cg11139010
cg02907982	0.0248416	0.734858	2.2e-05	0.0175157	chr12	131586900	OpenSea	ADGRD1	cg02907982
cg16864418	0.0248403	0.814658	0.000336884	0.0395894	chr3	13282940	OpenSea		cg16864418
cg14621323	0.0248343	0.812812	1.91e-05	0.0167315	chr5	176827161	Island	PFN3;PFN3	cg14621323
cg25011257	0.0248217	0.58567	0.00021659	0.0349206	chr11	2193187	OpenSea	TH;TH;TH	cg25011257
cg27028800	0.0248159	0.810523	0.0003198	0.039023	chr14	103411330	OpenSea	CDC42BPB	cg27028800
cg09347160	0.0248033	0.754222	0.000274957	0.0371016	chr4	83513063	OpenSea		cg09347160
cg22338356	0.0247943	0.835806	0.000431817	0.0427019	chr8	48739161	OpenSea	PRKDC;PRKDC	cg22338356
cg16276154	0.0247942	0.390884	0.000211065	0.0346625	chr14	77057841	OpenSea		cg16276154
cg16403981	0.0247852	0.759873	0.000505481	0.0448117	chr12	113624258	S_Shore	RITA1;DDX54;DDX54;RITA1	cg16403981
cg10188975	0.024778	0.756337	5.8e-05	0.0234396	chr7	55146304	OpenSea	EGFR;EGFR;EGFR;EGFR	cg10188975
cg22122416	0.0247642	0.7262	2.57e-05	0.0181273	chr8	17582299	OpenSea	MTUS1;MTUS1	cg22122416
cg26627320	0.0247584	0.816481	3.18e-05	0.0189506	chr16	85222645	OpenSea		cg26627320
cg22570405	0.0247583	0.560488	0.000165327	0.0322514	chr2	46006053	OpenSea	PRKCE	cg22570405
cg11418526	0.0247545	0.79636	0.000443915	0.0430162	chr1	22493637	OpenSea		cg11418526
cg00330581	0.0247511	0.617374	3.78e-06	0.0109794	chr8	40716721	OpenSea	ZMAT4;ZMAT4	cg00330581
cg18538532	0.0247484	0.618777	0.000404399	0.0418354	chr12	131157125	OpenSea		cg18538532
cg11420269	0.0247341	0.66956	9.91e-06	0.0143683	chr16	70516713	OpenSea	COG4;COG4;COG4;COG4	cg11420269
cg18310453	0.0247314	0.783001	0.000662272	0.0491531	chr3	105716118	OpenSea		cg18310453
cg15163441	0.0247306	0.678208	8.55e-05	0.0262161	chr11	45573105	OpenSea		cg15163441
cg08611810	0.0247104	0.693843	0.000303153	0.03831	chr2	54087178	Island	LOC100302652;GPR75	cg08611810
cg25758708	0.0246997	0.646146	0.000116496	0.0289269	chr2	231729032	N_Shore	ITM2C;ITM2C;ITM2C;ITM2C;ITM2C	cg25758708
cg02343103	0.0246944	0.746299	0.000663409	0.0491639	chr3	197231484	OpenSea		cg02343103
cg06031849	0.0246848	0.831436	2.07e-05	0.0172924	chr1	11229984	OpenSea	MTOR	cg06031849
cg13260474	0.0246845	0.534054	0.000656532	0.0490201	chr4	1569918	Island		cg13260474
cg15998496	0.0246761	0.823699	0.000575182	0.0470239	chr3	14609820	OpenSea		cg15998496
cg02864713	0.0246628	0.736681	0.00010698	0.028058	chr14	21089395	N_Shore		cg02864713
cg20808813	0.0246549	0.768462	0.000325721	0.039177	chr7	157663646	N_Shelf	PTPRN2;PTPRN2;PTPRN2	cg20808813
cg05033529	0.0246509	0.783614	0.00028449	0.0375785	chr19	12624786	S_Shore	ZNF709	cg05033529
cg22906516	0.0246481	0.816877	0.000670887	0.0493819	chr3	172404135	OpenSea	NCEH1;NCEH1;NCEH1;NCEH1	cg22906516
cg15966259	0.0246441	0.713107	0.000639972	0.048574	chr22	37830028	OpenSea		cg15966259
cg04350355	0.0246368	0.833917	0.000372455	0.0406351	chr22	36962768	S_Shore	CACNG2	cg04350355
cg02129597	0.0246363	0.835018	0.000621191	0.0480749	chr17	36624613	S_Shelf	ARHGAP23	cg02129597
cg11975185	0.0246338	0.691047	6.28e-05	0.0241019	chr1	26910914	OpenSea		cg11975185
cg06425758	0.0246327	0.659854	0.000331628	0.0393626	chr5	137867267	OpenSea	ETF1;ETF1;ETF1;ETF1;ETF1	cg06425758
cg02924834	0.0246294	0.751942	6.6e-05	0.0244439	chr16	87744876	S_Shore	KLHDC4	cg02924834
cg17796362	0.0246132	0.580598	0.000542272	0.0459344	chr12	130735973	OpenSea		cg17796362
cg06334095	0.0246008	0.790453	0.000453538	0.0433362	chr14	90906698	OpenSea		cg06334095
cg01976224	0.0245939	0.846129	1.95e-06	0.00952912	chr3	68968675	OpenSea	FAM19A4;FAM19A4	cg01976224
cg13529291	0.0245916	0.610461	0.000394064	0.0414415	chr11	75922323	Island		cg13529291
cg08957544	0.0245876	0.732604	0.000399187	0.0416229	chr9	128191269	OpenSea		cg08957544
cg12738764	0.0245782	0.737462	0.00058249	0.0471621	chr2	192130613	OpenSea	MYO1B;MYO1B;MYO1B	cg12738764
cg02630590	0.0245556	0.748988	0.000622941	0.0481372	chr16	69446338	OpenSea		cg02630590
cg17756105	0.0245546	0.648111	0.000353434	0.0400656	chr7	3613164	OpenSea	SDK1	cg17756105
cg12012195	0.0245523	0.851413	4.97e-07	0.00683773	chr11	111250744	OpenSea	POU2AF1	cg12012195
cg26410016	0.024539	0.568511	0.000359714	0.0402435	chr16	83608240	OpenSea	CDH13;CDH13;CDH13;CDH13	cg26410016
cg08235266	0.0245317	0.78219	0.000413799	0.042158	chr7	101927113	N_Shelf	CUX1;CUX1;CUX1;CUX1;CUX1;SH2B2	cg08235266
cg11132272	0.0245265	0.316117	0.000644375	0.0486675	chr11	59384268	S_Shore	OSBP	cg11132272
cg16678949	0.0245214	0.670018	0.000152855	0.03137	chr12	133498509	OpenSea	ZNF605;ZNF605	cg16678949
cg12361980	0.0245045	0.760754	0.000666326	0.0492394	chr2	176594963	OpenSea		cg12361980
cg03369790	0.0245043	0.598455	0.000467118	0.0437492	chr6	170522657	OpenSea		cg03369790
cg02446816	0.0245023	0.817107	0.000667297	0.0492767	chr2	162949857	OpenSea		cg02446816
cg27087428	0.0244938	0.801765	0.000124143	0.0293574	chr7	76531792	OpenSea		cg27087428
cg01120495	0.0244883	0.727862	0.000157881	0.0317548	chr12	56236940	OpenSea	MMP19;MMP19;MMP19	cg01120495
cg19793640	0.024455	0.813141	0.000585506	0.0471986	chr21	40822862	OpenSea	SH3BGR;SH3BGR	cg19793640
cg06676563	0.0244443	0.769772	6.93e-05	0.0245721	chr3	183901833	N_Shore	AP2M1;AP2M1	cg06676563
cg19653092	0.0244419	0.826348	0.000521178	0.0452453	chr22	26834048	S_Shelf	ASPHD2	cg19653092
cg11476731	0.0244392	0.754009	0.000512397	0.0450844	chr13	108387657	OpenSea	FAM155A	cg11476731
cg23884128	0.0244323	0.594716	4.41e-05	0.0212398	chr1	21707965	OpenSea		cg23884128
cg05343551	0.0243858	0.797892	0.000535004	0.0456836	chr6	71891374	OpenSea		cg05343551
cg01172082	0.0243814	0.70241	0.000463251	0.0436168	chr14	104645732	Island	KIF26A	cg01172082
cg21474257	0.0243775	0.7884	0.000469712	0.0438091	chr1	43399327	OpenSea	SLC2A1	cg21474257
cg22069749	0.0243654	0.697725	7.3e-05	0.024952	chr20	62111366	Island		cg22069749
cg04062898	0.0243447	0.216011	0.000681265	0.0496441	chr17	12609620	OpenSea	LOC101928418;MYOCD;MYOCD	cg04062898
cg10786033	0.0243273	0.600302	0.000542828	0.0459526	chr19	16847447	OpenSea	NWD1;NWD1;NWD1;NWD1	cg10786033
cg00065302	0.0243197	0.782568	1.5e-05	0.0157261	chr21	30366250	S_Shore	RNF160	cg00065302
cg24983186	0.0243035	0.75815	0.000453569	0.0433362	chr16	51371876	OpenSea		cg24983186
cg09457391	0.0242999	0.77141	0.000428093	0.0426072	chr2	121716580	OpenSea	GLI2	cg09457391
cg23716309	0.0242987	0.735975	3.75e-05	0.0199522	chr3	51910238	OpenSea	IQCF5	cg23716309
cg20321998	0.0242924	0.813115	1.44e-07	0.0041996	chr5	137476346	OpenSea	NME5;BRD8	cg20321998
cg15065123	0.0242906	0.806431	0.000201346	0.0343316	chr2	112891845	N_Shelf		cg15065123
cg13311142	0.0242889	0.915563	1.59e-05	0.0157752	chr17	79899309	Island	MYADML2	cg13311142
cg05665581	0.0242866	0.669393	0.000281778	0.0374544	chr10	124669393	OpenSea	FAM24A	cg05665581
cg03530006	0.0242852	0.793874	0.000133875	0.0302058	chr13	38920380	N_Shelf		cg03530006
cg04846491	0.0242815	0.278364	0.000298157	0.0381573	chr9	15873829	OpenSea	CCDC171	cg04846491
cg25737040	0.024256	0.53409	0.000313486	0.0387845	chr12	111374205	OpenSea		cg25737040
cg11154476	0.0242494	0.73342	0.000264336	0.0368039	chr9	12922803	OpenSea		cg11154476
cg05108292	0.0242295	0.837472	0.000296028	0.0380919	chr1	59484803	OpenSea	LINC01358	cg05108292
cg08743514	0.024212	0.72257	0.000272355	0.0370678	chr17	62543786	OpenSea	SMURF2	cg08743514
cg24983628	0.0241902	0.754329	1.7e-06	0.00936408	chr14	103670161	N_Shelf		cg24983628
cg22744196	0.0241885	0.854382	9e-05	0.026682	chr3	141051474	OpenSea	ZBTB38	cg22744196
cg01905690	0.0241838	0.811942	0.000211821	0.0346969	chr14	56524388	OpenSea		cg01905690
cg09160359	0.0241751	0.755413	0.000507811	0.0449052	chr15	81294865	Island	MESDC1	cg09160359
cg09152721	0.0241674	0.759613	5.08e-05	0.0224578	chr2	3469308	OpenSea	TRAPPC12	cg09152721
cg19209355	0.0241631	0.779857	0.000230833	0.0355876	chr4	8345155	N_Shelf		cg19209355
cg10071496	0.0241562	0.79313	0.000662299	0.0491531	chr8	13305666	OpenSea	DLC1;DLC1	cg10071496
cg24939819	0.0241552	0.786211	0.000310669	0.0386499	chr1	27217358	S_Shore	GPN2;GPATCH3	cg24939819
cg18015301	0.0241517	0.842905	0.000275839	0.0371594	chr7	38624096	OpenSea	AMPH;AMPH	cg18015301
cg11202023	0.0241419	0.790821	0.000377725	0.0408728	chr4	73437692	S_Shelf		cg11202023
cg22870418	0.024135	0.742991	0.000304687	0.038413	chr16	11369492	N_Shore	PRM2;PRM2;PRM2;PRM2;PRM2;PRM2	cg22870418
cg04864152	0.0241297	0.843629	0.000369878	0.0405697	chr17	19247902	Island	MIR1180;B9D1	cg04864152
cg10372402	0.0241239	0.704967	0.000378029	0.0408854	chr17	78387818	N_Shore	FLJ35220;FLJ35220;FLJ35220;LOC100294362	cg10372402
cg02426468	0.024114	0.850046	0.00059373	0.0474454	chr9	126891102	OpenSea		cg02426468
cg13465393	0.0240696	0.743777	0.000115206	0.0287848	chr11	91450356	OpenSea		cg13465393
cg10996127	0.0240682	0.842165	4.96e-05	0.0222253	chr5	172260522	N_Shore	ERGIC1	cg10996127
cg23051248	0.0240621	0.810508	0.00059875	0.0475234	chr8	1133105	S_Shore		cg23051248
cg01649296	0.0240551	0.656634	0.000601743	0.0475891	chr17	72268567	N_Shore		cg01649296
cg26985203	0.0240526	0.481035	0.000385514	0.0411319	chr11	43903042	S_Shore	ALKBH3	cg26985203
cg11520030	0.0240517	0.240736	0.000366599	0.0405067	chr17	80710877	S_Shore	TBCD	cg11520030
cg11315449	0.0240464	0.590796	0.000142434	0.0306777	chr7	158770241	S_Shelf		cg11315449
cg06842181	0.0240435	0.706095	2.4e-05	0.0176358	chr11	2066779	OpenSea		cg06842181
cg26565676	0.0240357	0.8511	6.53e-05	0.0243493	chr20	57538303	OpenSea		cg26565676
cg24119722	0.0240237	0.389051	0.00021648	0.0349206	chr22	42347272	S_Shelf	LOC339674	cg24119722
cg22588936	0.0240146	0.814405	3.81e-06	0.0109794	chr9	139634063	Island	LCN10	cg22588936
cg26571193	0.0239945	0.745239	0.000488637	0.0444028	chr20	821321	N_Shore	FAM110A;FAM110A;FAM110A;FAM110A;FAM110A	cg26571193
cg09159223	0.0239831	0.780127	0.000349202	0.0399712	chr7	36018688	N_Shelf		cg09159223
cg05780479	0.0239819	0.823755	0.0003067	0.038447	chr10	24541465	OpenSea	KIAA1217;KIAA1217;KIAA1217;KIAA1217	cg05780479
cg04511071	0.0239663	0.751333	0.000455348	0.0433864	chr7	39074015	OpenSea	POU6F2;POU6F2	cg04511071
cg00828377	0.023965	0.633908	0.000632213	0.048435	chr3	133394743	S_Shore		cg00828377
cg08307074	0.0239592	0.599933	0.000509238	0.0449829	chr10	1784852	OpenSea		cg08307074
cg01422796	0.0239589	0.578796	0.000603597	0.0476003	chr10	104211523	S_Shore	RPARP-AS1;RPARP-AS1;C10orf95	cg01422796
cg05256313	0.0239395	0.862574	0.000449676	0.0431711	chr3	124926431	OpenSea	SLC12A8;SLC12A8	cg05256313
cg09897903	0.0239229	0.598491	0.000416974	0.0422295	chr1	26084403	OpenSea	MAN1C1;MAN1C1	cg09897903
cg07775491	0.0239084	0.72338	0.0004947	0.0446007	chr2	240394204	OpenSea		cg07775491
cg20905860	0.0238773	0.659591	0.000624031	0.0481769	chr10	69568192	OpenSea	DNAJC12	cg20905860
cg16847377	0.0238719	0.735175	0.000144416	0.0308033	chr4	3370988	N_Shelf	RGS12;RGS12;RGS12	cg16847377
cg04438162	0.0238657	0.729142	0.000178341	0.0329227	chr18	72707209	OpenSea	ZNF407	cg04438162
cg13344206	0.0238608	0.659574	0.000218914	0.0349679	chr6	34051016	OpenSea	GRM4	cg13344206
cg21215218	0.0238395	0.524077	0.000241351	0.0360339	chr1	19011172	OpenSea	PAX7;PAX7;PAX7	cg21215218
cg07297980	0.0238253	0.738631	8.57e-05	0.0262471	chr16	9142122	OpenSea		cg07297980
cg14372996	0.0238167	0.811373	0.000140132	0.0305853	chr9	140164191	N_Shelf	COBRA1	cg14372996
cg22214259	0.023807	0.825714	0.000294723	0.0380603	chr2	227702099	S_Shore	RHBDD1;RHBDD1	cg22214259
cg18981477	0.0238018	0.676086	0.000495278	0.0446007	chr20	6747166	N_Shore		cg18981477
cg18591262	0.0237948	0.850346	0.000244947	0.0361855	chr22	37872942	OpenSea	MFNG;MFNG;MFNG;MFNG;MFNG;MFNG	cg18591262
cg14855378	0.0237944	0.779091	0.000432887	0.0427133	chr5	149683334	S_Shore	ARSI	cg14855378
cg09765711	0.0237869	0.602976	0.000211358	0.0346813	chr19	51141269	N_Shore	SYT3;SYT3;SYT3;SYT3	cg09765711
cg21875370	0.0237812	0.743373	0.000168136	0.0324306	chr7	158604247	OpenSea	ESYT2	cg21875370
cg24518084	0.0237676	0.763491	0.000176523	0.0328928	chr14	96743722	OpenSea		cg24518084
cg19008097	0.0237481	0.352362	0.0005341	0.0456509	chr5	140012986	S_Shore	CD14;CD14;CD14	cg19008097
cg05586487	0.0237429	0.672372	0.000375712	0.0407264	chr15	62853539	OpenSea		cg05586487
cg11161417	0.0237401	0.752205	0.000173014	0.0326214	chr17	31319454	OpenSea	SPACA3	cg11161417
cg05692049	0.0237315	0.840108	0.00029088	0.037848	chr19	41200462	S_Shelf	ADCK4;ADCK4	cg05692049
cg03054277	0.0237254	0.782039	0.000196085	0.0339626	chr1	228400217	Island	OBSCN;OBSCN	cg03054277
cg04059207	0.0237181	0.818168	0.000101485	0.0276271	chr14	52836071	OpenSea		cg04059207
cg15517113	0.0237179	0.845605	0.000477152	0.0440235	chr2	620265	N_Shore		cg15517113
cg07798602	0.0237105	0.822568	0.000548069	0.0461748	chr1	65358393	OpenSea	JAK1	cg07798602
cg16288531	0.0237076	0.800701	0.000686866	0.049764	chr19	14613438	OpenSea		cg16288531
cg24852800	0.0237052	0.584383	1.46e-05	0.0155745	chr2	88800141	OpenSea		cg24852800
cg16191391	0.0237009	0.747922	1.13e-05	0.0143683	chr6	34031791	OpenSea	GRM4;GRM4;GRM4;GRM4;GRM4;GRM4	cg16191391
cg01016468	0.0236861	0.831618	0.00018474	0.0333627	chr17	65418947	OpenSea	PITPNC1;PITPNC1	cg01016468
cg27005935	0.0236848	0.662959	0.000394291	0.0414415	chr11	73371801	Island	PLEKHB1;PLEKHB1;PLEKHB1;PLEKHB1;PLEKHB1	cg27005935
cg06201219	0.0236823	0.66244	0.000490389	0.044447	chr10	7603724	OpenSea	ITIH5;ITIH5	cg06201219
cg10402581	0.023672	0.786075	3.37e-05	0.0193837	chr2	75904799	OpenSea	GCFC2;GCFC2	cg10402581
cg19628553	0.0236679	0.821271	0.000603715	0.0476003	chr1	201124117	S_Shore	TMEM9	cg19628553
cg17295764	0.0236678	0.818457	0.000251284	0.0363991	chr16	77794852	OpenSea		cg17295764
cg05894355	0.0236675	0.544545	0.000350813	0.0399738	chr1	50574236	OpenSea	ELAVL4;ELAVL4;ELAVL4;ELAVL4;ELAVL4;ELAVL4	cg05894355
cg16805439	0.0236559	0.750023	0.00033401	0.0394933	chr3	109075109	OpenSea		cg16805439
cg21275786	0.0236549	0.78641	0.000201848	0.034337	chr14	106978562	OpenSea		cg21275786
cg04470044	0.0236359	0.545313	2.83e-05	0.0183866	chr16	84349236	S_Shelf	WFDC1	cg04470044
cg16724151	0.0236274	0.811381	0.000552897	0.0463237	chr9	85768728	OpenSea		cg16724151
cg13887029	0.0236218	0.727227	0.000181261	0.0331308	chr6	31746795	OpenSea	VARS	cg13887029
cg11908949	0.0236085	0.709326	0.00018983	0.0336816	chr20	30770020	OpenSea		cg11908949
cg03885858	0.0236011	0.640838	0.000135225	0.0302937	chr9	123047351	OpenSea		cg03885858
cg05426918	0.0235977	0.801278	3.09e-05	0.0187133	chr20	52612842	OpenSea	BCAS1	cg05426918
cg12679790	0.0235834	0.800862	0.00041693	0.0422295	chr13	28518899	OpenSea	ATP5EP2	cg12679790
cg05183671	0.0235798	0.792961	6.89e-06	0.0128094	chr12	11613647	OpenSea		cg05183671
cg21486249	0.0235761	0.828393	0.000354284	0.0400832	chr12	53581303	OpenSea	ZNF740	cg21486249
cg05973455	0.0235756	0.603338	0.000459617	0.0435056	chr4	186048542	Island		cg05973455
cg05324501	0.0235708	0.841818	0.000344617	0.0398819	chr9	73090414	OpenSea		cg05324501
cg25053332	0.0235691	0.691534	0.000636587	0.0484942	chr20	22034354	OpenSea	LINC01432	cg25053332
cg18196426	0.0235685	0.750916	0.000161649	0.0319457	chr3	13573679	OpenSea		cg18196426
cg01517750	0.0235678	0.859969	7.44e-05	0.0250068	chr8	10907008	OpenSea	XKR6	cg01517750
cg25683478	0.0235498	0.775393	7.34e-07	0.00810864	chr10	73568020	S_Shelf	CDH23;CDH23;CDH23	cg25683478
cg23704413	0.0235362	0.74713	7.49e-05	0.025017	chr7	157950418	N_Shore	PTPRN2;PTPRN2;PTPRN2;PTPRN2;PTPRN2	cg23704413
cg25135964	0.0235339	0.828913	9.58e-05	0.0271451	chr22	38714771	S_Shore	CSNK1E;LOC400927-CSNK1E;CSNK1E	cg25135964
cg05776138	0.0235339	0.67677	0.000312498	0.0387536	chr12	57587773	OpenSea	MIR1228;LRP1	cg05776138
cg01032298	0.0235335	0.796519	0.000584373	0.0471816	chr13	30734765	OpenSea		cg01032298
cg00302763	0.0235317	0.733334	0.000692131	0.0498759	chr15	22442000	OpenSea		cg00302763
cg13929598	0.0235246	0.760859	0.000283492	0.0375271	chr7	29845596	N_Shore	WIPF3	cg13929598
cg22196167	0.023518	0.770088	0.000350231	0.0399738	chr8	96133344	OpenSea		cg22196167
cg22880557	0.0235127	0.804175	0.000418966	0.0422919	chr11	1109004	S_Shore		cg22880557
cg07347004	0.0235078	0.798777	4.12e-05	0.0206463	chr14	67886317	OpenSea		cg07347004
cg17371070	0.0235074	0.759845	0.000282042	0.0374657	chr8	125239977	OpenSea		cg17371070
cg01028017	0.0235015	0.569945	8.09e-05	0.0256864	chr6	92363854	OpenSea		cg01028017
cg22199118	0.0235007	0.695144	0.00017053	0.0325832	chr8	69350927	OpenSea	C8orf34;C8orf34	cg22199118
cg18916078	0.023498	0.568886	0.000398525	0.041611	chr11	1521398	OpenSea		cg18916078
cg21406409	0.0234923	0.848595	0.000407574	0.0419546	chr1	10413700	OpenSea	KIF1B	cg21406409
cg13688202	0.0234906	0.609968	0.000404173	0.0418257	chr14	65230287	OpenSea	SPTB	cg13688202
cg16580935	0.0234867	0.695109	0.000689253	0.049814	chr6	33246149	S_Shore	B3GALT4	cg16580935
cg09353289	0.0234717	0.783411	0.000380572	0.0409839	chr10	102634946	OpenSea		cg09353289
cg09906297	0.0234662	0.759344	7.16e-05	0.0248138	chr7	42177910	OpenSea	GLI3	cg09906297
cg25350708	0.0234604	0.838968	0.000313462	0.0387845	chr10	78844487	OpenSea	KCNMA1;KCNMA1;KCNMA1;KCNMA1;KCNMA1;KCNMA1;KCNMA1;KCNMA1;KCNMA1;KCNMA1;KCNMA1;KCNMA1	cg25350708
cg22807895	0.0234594	0.823209	0.000144994	0.0308731	chr2	160932101	OpenSea		cg22807895
cg19089079	0.0234541	0.768089	0.000606688	0.047681	chr8	144803607	S_Shelf	MAPK15	cg19089079
cg18772071	0.0234499	0.44091	4.08e-05	0.0205329	chr4	89618324	OpenSea	NAP1L5;HERC3;NAP1L5	cg18772071
cg23292965	0.0234424	0.72992	0.00038019	0.0409801	chr5	176270936	OpenSea	UNC5A	cg23292965
cg12491511	0.0234338	0.742847	0.000308102	0.0384908	chr2	3786250	OpenSea	DCDC2C	cg12491511
cg16284279	0.0234106	0.744372	0.000365114	0.0404797	chr6	77743952	OpenSea		cg16284279
cg20610534	0.0234021	0.786832	0.000634557	0.0484615	chr13	24923569	OpenSea		cg20610534
cg06458248	0.0234005	0.641849	0.000450002	0.0431725	chr19	13117917	N_Shelf	NFIX	cg06458248
cg01019514	0.0233935	0.787803	0.000241011	0.0360303	chr18	36276187	OpenSea		cg01019514
cg10510133	0.0233865	0.814015	0.000141476	0.0306478	chr6	45615326	OpenSea		cg10510133
cg14790876	0.0233841	0.698539	0.000407987	0.0419679	chr1	2798280	OpenSea		cg14790876
cg08531949	0.0233788	0.637367	0.000313284	0.0387845	chr9	366070	OpenSea	DOCK8;DOCK8;DOCK8	cg08531949
cg12956751	0.023377	0.604998	7.42e-05	0.0249901	chr2	233246922	S_Shore	ALPP	cg12956751
cg01251867	0.023376	0.861711	0.00065785	0.0490469	chr15	77349474	OpenSea	TSPAN3;TSPAN3;TSPAN3	cg01251867
cg04564780	0.0233664	0.694961	0.000696132	0.0499479	chr20	59598041	N_Shore		cg04564780
cg23247845	0.0233579	0.845028	0.000579969	0.0470897	chr10	3679085	OpenSea		cg23247845
cg21023948	0.0233567	0.735405	0.000638736	0.0485389	chr1	26929725	OpenSea		cg21023948
cg12076358	0.0233523	0.841212	0.000524076	0.0453248	chr6	33274481	OpenSea	TAPBP;TAPBP;TAPBP	cg12076358
cg09428510	0.0233507	0.771531	0.000448813	0.0431711	chr19	57153719	N_Shore	SMIM17	cg09428510
cg23290159	0.0233496	0.58799	0.000299565	0.0382185	chr5	150474234	OpenSea		cg23290159
cg20850873	0.0233438	0.853673	0.000216859	0.0349254	chr3	10149803	Island	C3orf24;C3orf24;C3orf24;C3orf24	cg20850873
cg04205369	0.023341	0.782542	0.000450176	0.0431793	chr10	105809096	OpenSea	MIR936;COL17A1	cg04205369
cg16557526	0.0233228	0.717746	0.000247421	0.0362725	chr16	87730518	OpenSea	JPH3	cg16557526
cg17871918	0.0233207	0.773148	0.000334399	0.0394957	chr15	84236268	OpenSea	SH3GL3;SH3GL3;SH3GL3;SH3GL3	cg17871918
cg22078560	0.0233192	0.683867	0.000430767	0.042681	chr17	36004621	S_Shore	DDX52;DDX52	cg22078560
cg05742863	0.0233103	0.688209	0.000262206	0.0367323	chr22	45809319	Island	SMC1B;RIBC2	cg05742863
cg04226898	0.0233013	0.760642	3.31e-06	0.0109526	chr11	58696048	OpenSea	GLYATL1	cg04226898
cg25068898	0.0232997	0.724126	0.000144614	0.0308099	chr6	15664024	S_Shore	DTNBP1;DTNBP1;DTNBP1;DTNBP1;DTNBP1;DTNBP1	cg25068898
cg00014900	0.0232973	0.815883	0.00030813	0.0384908	chr1	44438411	N_Shore	DPH2;DPH2	cg00014900
cg11866719	0.0232794	0.455579	0.000594165	0.0474454	chr14	60336433	N_Shore	RTN1	cg11866719
cg07563765	0.0232737	0.870828	0.000660146	0.0491016	chr8	28929242	Island	KIF13B	cg07563765
cg19757478	0.0232731	0.792318	0.000295323	0.0380847	chr4	3424470	OpenSea	RGS12;RGS12;RGS12	cg19757478
cg14545963	0.0232688	0.667287	0.000112989	0.0286036	chr8	21868607	S_Shore		cg14545963
cg09915984	0.0232615	0.770236	7.49e-05	0.025017	chr14	65192869	OpenSea	PLEKHG3	cg09915984
cg00142670	0.0232583	0.54887	0.000688439	0.0497873	chr6	43478496	Island	C6orf154	cg00142670
cg17055154	0.023257	0.638533	7.04e-05	0.0247123	chr4	6307265	S_Shelf		cg17055154
cg07224291	0.0232499	0.771461	0.000226789	0.035377	chr6	133777802	OpenSea	EYA4;EYA4;EYA4	cg07224291
cg13890326	0.0232445	0.780767	0.000292844	0.0379579	chr17	8813494	OpenSea	PIK3R5;PIK3R5;PIK3R5;PIK3R5;PIK3R5;PIK3R5	cg13890326
cg16232071	0.0232406	0.833204	9.88e-06	0.0143683	chr8	10907718	OpenSea	XKR6	cg16232071
cg17523213	0.0232297	0.8578	4.89e-05	0.0220305	chr11	88167585	OpenSea		cg17523213
cg01256278	0.0232259	0.840308	0.000606833	0.0476871	chr7	6208128	N_Shore	CYTH3	cg01256278
cg06457534	0.0232256	0.769557	0.000126108	0.0295156	chr11	91536479	OpenSea		cg06457534
cg10983540	0.0232115	0.858719	4.99e-05	0.0223142	chr1	244558745	OpenSea		cg10983540
cg13168428	0.023205	0.743964	0.000402841	0.0417785	chr4	147145687	OpenSea		cg13168428
cg15381251	0.023202	0.841597	0.000373546	0.040668	chr22	32555275	OpenSea	C22orf42	cg15381251
cg17776833	0.0231964	0.889755	1.71e-06	0.00936408	chr17	784465	OpenSea	NXN	cg17776833
cg01982835	0.0231945	0.693753	0.000302508	0.0383052	chr20	34995278	OpenSea	DLGAP4	cg01982835
cg00161683	0.023192	0.734121	0.000538139	0.0458179	chr8	95563352	N_Shelf	KIAA1429;KIAA1429	cg00161683
cg03078672	0.023192	0.888808	4.04e-05	0.020477	chr10	134733076	Island		cg03078672
cg16012803	0.023187	0.724719	0.000142089	0.0306567	chr20	42972026	OpenSea	R3HDML;R3HDML	cg16012803
cg24186868	0.0231867	0.73427	0.000608894	0.047778	chr12	55462600	OpenSea		cg24186868
cg13117635	0.0231777	0.696175	0.000396138	0.0415051	chr10	28752903	OpenSea		cg13117635
cg18760502	0.0231605	0.84377	2.3e-05	0.0175157	chr17	733876	OpenSea	NXN	cg18760502
cg06628133	0.0231565	0.739828	0.000232311	0.0356276	chr20	1811563	OpenSea		cg06628133
cg05995478	0.0231494	0.839136	0.000383581	0.041027	chr16	81957156	OpenSea	PLCG2	cg05995478
cg05074392	0.0231346	0.65355	0.000306471	0.0384455	chr1	144995750	OpenSea	PDE4DIP;PDE4DIP;PDE4DIP;PDE4DIP;PDE4DIP;PDE4DIP;PDE4DIP;PDE4DIP;NBPF20;NBPF9	cg05074392
cg11977760	0.0231227	0.924103	6.76e-05	0.024495	chr19	33210554	Island	TDRD12	cg11977760
cg19507218	0.0231189	0.674599	0.000298571	0.0381723	chr2	45150212	OpenSea		cg19507218
cg09862420	0.0231121	0.761872	0.000305036	0.038413	chr22	48221777	OpenSea		cg09862420
cg18323265	0.0231084	0.765559	0.000108472	0.0281681	chr20	60299386	OpenSea	CDH4;CDH4;CDH4	cg18323265
cg04982834	0.023105	0.402219	0.000305495	0.0384329	chr1	93258288	OpenSea	EVI5	cg04982834
cg14634110	0.0230886	0.728673	0.000454701	0.0433771	chr2	71908344	OpenSea	DYSF;DYSF;DYSF;DYSF;DYSF;DYSF;DYSF;DYSF;DYSF;DYSF;DYSF;DYSF;DYSF;DYSF	cg14634110
cg01882930	0.0230829	0.81022	0.000172079	0.0326117	chr22	39713008	N_Shelf	RPL3;RNU86;RPL3	cg01882930
cg24750854	0.0230797	0.604625	0.000145677	0.0309311	chr15	69222903	Island	SPESP1;NOX5;SPESP1;NOX5;NOX5;NOX5;MIR548H4	cg24750854
cg22801377	0.0230688	0.636231	7.27e-05	0.024929	chr15	84711641	OpenSea		cg22801377
cg23797621	0.0230576	0.831463	0.000468616	0.0437837	chr12	1656115	OpenSea		cg23797621
cg02305431	0.0230515	0.814681	9.69e-06	0.0143362	chr13	26910223	OpenSea	CDK8	cg02305431
cg19700376	0.0230501	0.641672	1.12e-05	0.0143683	chr2	74875760	S_Shore	M1AP;M1AP;M1AP	cg19700376
cg13458803	0.02305	0.835743	0.000532376	0.0456002	chr3	119276917	OpenSea	CD80	cg13458803
cg01335557	0.0230493	0.887791	2.61e-05	0.0182591	chr9	117039549	OpenSea	COL27A1	cg01335557
cg11149849	0.0230475	0.660277	0.000588005	0.0472917	chr17	1064017	Island	ABR;ABR	cg11149849
cg00799618	0.0230461	0.780687	6.72e-05	0.0244742	chr4	96649407	OpenSea		cg00799618
cg00417693	0.0230387	0.759048	0.000280713	0.03738	chr10	124269663	OpenSea	HTRA1;HTRA1	cg00417693
cg22386872	0.0230354	0.79104	2.66e-05	0.0182854	chr16	58425948	N_Shore	GINS3;GINS3;GINS3	cg22386872
cg04949388	0.0230342	0.635723	0.000116069	0.0288789	chr22	38395389	OpenSea	POLR2F;POLR2F	cg04949388
cg13573530	0.0230336	0.79023	0.000253504	0.0364566	chr17	77925122	S_Shore	TBC1D16;TBC1D16;TBC1D16;TBC1D16	cg13573530
cg02222170	0.0230234	0.82188	0.000572308	0.046925	chr16	69548124	OpenSea		cg02222170
cg03461391	0.0230217	0.264258	0.000599558	0.0475374	chr10	1033524	N_Shore	GTPBP4	cg03461391
cg19107815	0.0230207	0.84875	3.77e-06	0.0109794	chr4	861101	OpenSea	GAK	cg19107815
cg04359865	0.0230197	0.440194	0.000322013	0.039119	chr1	158476266	OpenSea		cg04359865
cg04852625	0.0230173	0.796234	0.000150772	0.0312751	chr20	47526591	OpenSea		cg04852625
cg16130443	0.023	0.708226	0.000572742	0.0469413	chr1	53769558	OpenSea	LRP8;LRP8;LRP8;LRP8	cg16130443
cg17713912	0.0229948	0.822749	0.000450047	0.0431725	chr7	103449893	OpenSea	RELN;RELN	cg17713912
cg25316608	0.0229929	0.711579	0.000259026	0.0366057	chr15	40170132	OpenSea	GPR176;GPR176	cg25316608
cg16423738	0.0229885	0.799875	6.45e-05	0.0243288	chr6	77394161	OpenSea		cg16423738
cg05724257	0.0229875	0.734026	3.25e-05	0.0191039	chr6	34524290	OpenSea	SPDEF	cg05724257
cg11195057	0.0229831	0.806066	0.00029607	0.0380919	chr6	87976395	OpenSea		cg11195057
cg04101806	0.0229826	0.817543	0.000385361	0.0411275	chr2	100722584	S_Shore	AFF3;AFF3	cg04101806
cg23591853	0.0229699	0.19677	0.000270228	0.0369961	chr2	27712996	S_Shore	IFT172	cg23591853
cg20991802	0.0229679	0.758975	2.23e-05	0.0175157	chr22	17724817	OpenSea		cg20991802
cg19800032	0.022965	0.543426	0.000538759	0.0458443	chr7	12134189	OpenSea		cg19800032
cg10235181	0.0229641	0.744625	0.000642132	0.0486272	chr7	157306340	OpenSea		cg10235181
cg03453134	0.0229553	0.820172	0.00011259	0.028583	chr3	182380178	OpenSea		cg03453134
cg25501930	0.0229553	0.774351	0.00065329	0.0489064	chr20	3145178	Island	ProSAPiP1	cg25501930
cg08991081	0.0229544	0.720846	0.000296962	0.03812	chr5	154024833	N_Shore		cg08991081
cg07028389	0.0229543	0.933212	7.55e-05	0.0250253	chr19	33210659	Island	TDRD12	cg07028389
cg24909101	0.0229452	0.813503	0.00021792	0.0349679	chr4	89200650	OpenSea	PPM1K	cg24909101
cg18490269	0.0229418	0.882331	0.000269474	0.0369905	chr7	1849928	OpenSea		cg18490269
cg16667351	0.0229168	0.768478	0.000262928	0.0367391	chr1	240031644	OpenSea	CHRM3	cg16667351
cg04738846	0.0229154	0.794716	0.000503604	0.044794	chr1	38133110	OpenSea		cg04738846
cg20567337	0.0229107	0.660399	7.41e-06	0.0131697	chr7	154882550	OpenSea		cg20567337
cg07345515	0.0229082	0.676403	0.000352954	0.0400604	chr6	32054771	N_Shore	TNXB	cg07345515
cg16541299	0.0229062	0.846364	0.000566541	0.0467491	chr16	46803082	OpenSea		cg16541299
cg00518878	0.0229054	0.774177	0.000135192	0.0302937	chr3	46506738	S_Shore	LTF	cg00518878
cg00402352	0.0229038	0.75084	0.000438394	0.0428953	chr11	134373160	OpenSea		cg00402352
cg00167076	0.0228999	0.773792	0.000481965	0.0441813	chr3	12938944	N_Shore	IQSEC1;IQSEC1	cg00167076
cg03330425	0.0228956	0.635063	0.000345261	0.0398926	chr8	143961303	OpenSea	CYP11B1;CYP11B1	cg03330425
cg24387129	0.0228845	0.542525	1.7e-05	0.0160193	chr10	45798249	OpenSea	OR13A1	cg24387129
cg08397665	0.0228791	0.667795	8.02e-05	0.0256345	chr5	140944122	OpenSea	LOC100505658;DIAPH1;DIAPH1	cg08397665
cg25221254	0.0228719	0.79992	0.000455214	0.0433837	chr19	6333547	OpenSea	ACER1	cg25221254
cg17623531	0.0228713	0.81159	0.00063069	0.0484049	chr14	106968123	OpenSea		cg17623531
cg13761284	0.0228704	0.76659	0.00061723	0.0480044	chr9	130708393	S_Shore	FAM102A;FAM102A	cg13761284
cg21911968	0.0228636	0.1655	0.000150487	0.0312649	chr14	36278684	S_Shore	RALGAPA1;RALGAPA1	cg21911968
cg03861217	0.0228332	0.733162	0.000320481	0.0390354	chr2	155652401	OpenSea	KCNJ3	cg03861217
cg22110430	0.0228299	0.828777	5.32e-05	0.0229581	chr3	139635771	OpenSea		cg22110430
cg09412061	0.0228204	0.821706	0.000509371	0.0449835	chr3	50357466	Island	HYAL2;HYAL2	cg09412061
cg16668903	0.0228189	0.81383	1.99e-06	0.00957948	chr5	122206322	OpenSea	SNX24	cg16668903
cg08808097	0.0228075	0.807718	0.000111661	0.0285412	chr16	31813079	OpenSea		cg08808097
cg09507184	0.0228015	0.579738	0.000106013	0.0279267	chr1	156696846	N_Shore	ISG20L2;C1orf66;C1orf66	cg09507184
cg02549980	0.0227912	0.748752	0.000246288	0.0362439	chr15	92840315	OpenSea		cg02549980
cg20045040	0.0227896	0.791025	0.000459263	0.0434982	chr22	22052942	OpenSea	YPEL1	cg20045040
cg26302732	0.0227801	0.623934	5.5e-05	0.0231114	chr7	47251245	OpenSea		cg26302732
cg17841203	0.0227799	0.820098	0.000343407	0.0398402	chr6	5057334	OpenSea	LOC100129461	cg17841203
cg06355706	0.0227696	0.768496	0.000108543	0.0281681	chr10	29530128	OpenSea		cg06355706
cg00442430	0.0227571	0.849664	0.000203705	0.0344448	chr19	49841458	Island	CD37;CD37	cg00442430
cg00529067	0.0227551	0.738156	0.000163824	0.0321779	chr10	132812859	OpenSea		cg00529067
cg21531040	0.0227544	0.759496	0.000116854	0.0289652	chr14	106743603	Island		cg21531040
cg02467407	0.0227542	0.740504	0.000264689	0.0368039	chr13	92316499	OpenSea	GPC5	cg02467407
cg11882101	0.0227458	0.612075	0.000582006	0.0471621	chr1	26387609	OpenSea	TRIM63	cg11882101
cg13170076	0.0227395	0.65573	0.000616076	0.0479866	chr2	382356	OpenSea		cg13170076
cg00005423	0.0227309	0.798626	4.18e-05	0.0208046	chr7	150499080	S_Shore	TMEM176B;TMEM176B;TMEM176B;TMEM176A;TMEM176B	cg00005423
cg01696605	0.0227301	0.615731	0.000416744	0.0422295	chr7	150871692	Island		cg01696605
cg01043957	0.0227211	0.693683	0.000528591	0.0455248	chr5	176035624	N_Shore	GPRIN1	cg01043957
cg06563066	0.0227143	0.825787	7.64e-05	0.0251327	chr6	32154116	OpenSea	PBX2	cg06563066
cg06979598	0.0227099	0.828062	0.000523781	0.045321	chr4	11470622	OpenSea		cg06979598
cg00033155	0.0226997	0.741645	1.22e-05	0.0145959	chr2	110925418	OpenSea	NPHP1;NPHP1;NPHP1;NPHP1	cg00033155
cg20835292	0.0226991	0.803461	6.71e-06	0.0127658	chr13	95963763	OpenSea		cg20835292
cg26014689	0.0226881	0.805918	0.000167189	0.0323726	chr19	7917955	S_Shelf	EVI5L;EVI5L	cg26014689
cg24670715	0.0226729	0.706643	9.48e-05	0.0270504	chr8	6420506	N_Shelf	ANGPT2;ANGPT2;ANGPT2;ANGPT2;ANGPT2;ANGPT2;MCPH1	cg24670715
cg25502475	0.0226688	0.551655	0.000570334	0.0468623	chr2	71439581	OpenSea	PAIP2B	cg25502475
cg01527394	0.0226597	0.77691	0.000318783	0.0389827	chr22	47368387	N_Shore	TBC1D22A	cg01527394
cg22346500	0.0226593	0.755041	0.000492134	0.0445214	chr18	38506677	OpenSea		cg22346500
cg00795062	0.0226557	0.749497	0.000219831	0.0350189	chr16	52118672	OpenSea	LOC102467079;LINC00919	cg00795062
cg19964348	0.0226343	0.500959	0.000112728	0.0285865	chr10	1781994	S_Shore		cg19964348
cg09223202	0.0226293	0.715961	2.27e-05	0.0175157	chr15	89727687	OpenSea	ABHD2;ABHD2	cg09223202
cg16873016	0.022623	0.820576	8.23e-05	0.0258201	chr9	117236038	OpenSea	DFNB31;DFNB31;DFNB31	cg16873016
cg24649223	0.0226222	0.666398	0.000136273	0.0303952	chr10	2933187	S_Shore		cg24649223
cg00978570	0.0226167	0.683019	0.000357578	0.0401492	chr1	16303299	S_Shore	ZBTB17	cg00978570
cg03502812	0.0226105	0.722524	7.97e-05	0.0255701	chr19	36435729	Island	LRFN3	cg03502812
cg01378222	0.0226071	0.693956	0.000109668	0.0283025	chr16	28622494	N_Shelf	SULT1A1;SULT1A1;SULT1A1	cg01378222
cg08555912	0.022602	0.798843	3.55e-05	0.0195481	chr4	674399	N_Shore	MYL5	cg08555912
cg04025879	0.0225907	0.829579	1.31e-05	0.0149804	chr22	43573735	S_Shelf	TTLL12	cg04025879
cg24608717	0.0225812	0.820576	0.000676736	0.0494982	chr3	48678331	S_Shore	CELSR3	cg24608717
cg07377358	0.0225525	0.733959	1.56e-05	0.0157649	chr19	42340701	OpenSea		cg07377358
cg15935315	0.0225294	0.817833	4.41e-06	0.0111259	chr6	5992802	N_Shelf		cg15935315
cg03255985	0.0225284	0.673668	0.000633381	0.0484464	chr14	24018382	N_Shore	ZFHX2;THTPA;THTPA	cg03255985
cg20307496	0.0225277	0.713137	0.000484068	0.0442393	chr22	37955927	N_Shore	CDC42EP1	cg20307496
cg00021264	0.0225134	0.704418	0.000352996	0.0400604	chr2	85779671	OpenSea	GGCX;GGCX;GGCX;GGCX	cg00021264
cg00240719	0.0225105	0.756057	0.00067313	0.0494166	chr12	132169130	N_Shore		cg00240719
cg17262868	0.0225062	0.77232	0.000688174	0.0497873	chr17	1127152	OpenSea		cg17262868
cg25942198	0.0225047	0.735114	0.000679919	0.0496018	chr17	72808738	OpenSea	TMEM104	cg25942198
cg16049751	0.0225014	0.744924	0.000692534	0.0498759	chr16	85146142	OpenSea	FAM92B	cg16049751
cg01141095	0.0225	0.670017	0.000430174	0.0426668	chr7	7464060	OpenSea	COL28A1	cg01141095
cg10816283	0.0224936	0.841511	4.15e-05	0.0207144	chr6	46871173	OpenSea	GPR116;GPR116	cg10816283
cg19395514	0.0224788	0.809594	0.000233592	0.0356901	chr3	134172605	OpenSea		cg19395514
cg13136556	0.0224771	0.650279	0.000645457	0.0487044	chr21	46424880	S_Shelf	NCRNA00162	cg13136556
cg19566774	0.0224763	0.495103	9.56e-08	0.0041996	chr14	67656082	OpenSea	FAM71D	cg19566774
cg17756056	0.0224562	0.831373	0.000269361	0.0369905	chr15	70592610	OpenSea		cg17756056
cg00252069	0.0224486	0.708456	0.000424293	0.0424872	chr10	97575640	OpenSea	ENTPD1;ENTPD1-AS1;ENTPD1;ENTPD1;ENTPD1;ENTPD1;ENTPD1;ENTPD1	cg00252069
cg00988328	0.0224399	0.516773	5.91e-05	0.0236725	chr1	57433229	OpenSea	C8B;C8B;C8B	cg00988328
cg09842667	0.0224377	0.804906	0.000210148	0.0346293	chr13	114138324	OpenSea	DCUN1D2	cg09842667
cg25000273	0.0224365	0.797835	0.000600455	0.04757	chr4	182272373	OpenSea		cg25000273
cg00733722	0.0224315	0.816484	0.000353439	0.0400656	chr16	26720703	OpenSea		cg00733722
cg04784410	0.0224116	0.587875	0.00056489	0.046688	chr14	101402822	OpenSea	SNORD113-4	cg04784410
cg11900016	0.0224065	0.5146	2.11e-05	0.0173477	chr6	43654836	N_Shore	MRPS18A;MRPS18A	cg11900016
cg09951338	0.022404	0.773366	0.000195981	0.0339626	chr17	36623107	S_Shore	ARHGAP23	cg09951338
cg02395127	0.0224017	0.697892	0.000294292	0.0380603	chr15	75104987	OpenSea	LMAN1L	cg02395127
cg08690926	0.0223973	0.665483	0.000479159	0.0440842	chr1	26096521	N_Shore	MAN1C1;MAN1C1	cg08690926
cg17556976	0.0223929	0.796516	0.000414985	0.0421831	chr18	13256879	OpenSea	LDLRAD4	cg17556976
cg05731191	0.0223882	0.698604	0.000279019	0.0372954	chr8	143096469	OpenSea		cg05731191
cg05279291	0.0223854	0.782258	0.000215484	0.0349196	chr15	93856295	OpenSea		cg05279291
cg15844005	0.0223834	0.852751	0.000516557	0.0451748	chr1	1472079	N_Shore	C1orf70	cg15844005
cg02178784	0.0223811	0.852611	0.000204458	0.03445	chr14	24749319	OpenSea		cg02178784
cg15756878	0.0223811	0.782098	0.000382218	0.0410215	chr22	50962002	N_Shore	SCO2;SCO2;SCO2;SCO2	cg15756878
cg19062298	0.022368	0.413387	0.000547936	0.0461748	chr11	919218	OpenSea		cg19062298
cg05972386	0.0223657	0.807961	0.000634099	0.0484504	chr2	48844763	Island	GTF2A1L;STON1-GTF2A1L;GTF2A1L	cg05972386
cg20387329	0.0223593	0.758056	0.000625007	0.0482142	chr20	55710975	OpenSea		cg20387329
cg00704869	0.0223543	0.731855	0.000371853	0.0406267	chr13	114004577	OpenSea	GRTP1	cg00704869
cg03327018	0.0223543	0.843583	0.000200466	0.0343018	chr9	117049852	OpenSea	COL27A1	cg03327018
cg26263166	0.0223539	0.859189	0.000684234	0.049738	chr11	2151342	N_Shelf	IGF2;IGF2;IGF2;IGF2;IGF2;INS-IGF2	cg26263166
cg21837864	0.0223532	0.778623	0.000256302	0.0365122	chr10	72020026	OpenSea	NPFFR1	cg21837864
cg09825468	0.0223531	0.798382	4.67e-05	0.0216843	chr2	233986988	OpenSea	INPP5D;INPP5D	cg09825468
cg12268556	0.0223497	0.770492	0.000516633	0.0451748	chr3	101604025	OpenSea		cg12268556
cg13774959	0.0223439	0.804644	0.000224398	0.0352559	chr17	37225966	OpenSea	LOC100131347;PLXDC1	cg13774959
cg03407701	0.0223423	0.526919	0.000299625	0.0382195	chr1	34654469	OpenSea	C1orf94;C1orf94	cg03407701
cg12918116	0.0223402	0.55365	0.000523787	0.045321	chr13	46961947	S_Shore	KIAA0226L;KIAA0226L;KIAA0226L;KIAA0226L;KIAA0226L;KIAA0226L;KIAA0226L	cg12918116
cg20478080	0.0223321	0.788731	3.53e-05	0.0195204	chr22	45133246	Island	PRR5;PRR5;PRR5;PRR5;PRR5-ARHGAP8;PRR5	cg20478080
cg13946050	0.0223279	0.729699	0.000206183	0.03448	chr17	12893541	OpenSea	RICH2	cg13946050
cg03787882	0.0223192	0.736998	0.00037825	0.0408873	chr16	81347052	N_Shore		cg03787882
cg14014879	0.0223156	0.787976	8.31e-05	0.0259245	chr1	94561088	OpenSea	ABCA4	cg14014879
cg14276684	0.0223047	0.713709	0.000158868	0.0317946	chr19	2121485	S_Shore	AP3D1;AP3D1	cg14276684
cg05946309	0.0222947	0.770122	0.000108635	0.0281681	chr16	85926085	OpenSea		cg05946309
cg10413688	0.0222796	0.785753	5.45e-05	0.0230636	chr2	3066520	S_Shelf		cg10413688
cg10477624	0.0222749	0.751983	7.5e-05	0.025017	chr6	47065574	OpenSea		cg10477624
cg02055264	0.0222583	0.819883	0.000369767	0.0405697	chr6	27210913	OpenSea		cg02055264
cg12321259	0.0222508	0.824826	3.49e-05	0.0195006	chr1	212083128	OpenSea		cg12321259
cg21579782	0.0222477	0.682624	9.65e-05	0.0272348	chr6	40930418	OpenSea	LOC101929555	cg21579782
cg04776445	0.0222347	0.684358	0.000101321	0.0276271	chr4	4793092	OpenSea		cg04776445
cg08076125	0.022226	0.264702	0.000154927	0.0315708	chr6	146350230	N_Shore	GRM1;GRM1	cg08076125
cg23976934	0.0222238	0.800529	0.000301031	0.0382566	chr19	2867289	OpenSea	ZNF556	cg23976934
cg00493304	0.0222119	0.908972	3.12e-06	0.0109526	chr2	48844908	Island	GTF2A1L;STON1-GTF2A1L;GTF2A1L	cg00493304
cg14191635	0.0222098	0.803508	2.97e-05	0.0186506	chr16	12072368	S_Shore	SNX29	cg14191635
cg22450342	0.0222083	0.729961	4.73e-05	0.0217226	chr1	181007669	OpenSea	MR1	cg22450342
cg17782848	0.0222042	0.777586	0.000423206	0.0424275	chr5	170006832	OpenSea	KCNIP1;KCNIP1;KCNIP1	cg17782848
cg17860086	0.0222028	0.807449	0.00023592	0.0358342	chr5	154483007	OpenSea		cg17860086
cg17426373	0.0222022	0.666062	0.000566094	0.0467215	chr9	35792128	S_Shore	NPR2	cg17426373
cg27025703	0.0222006	0.823793	0.000135944	0.0303476	chr11	72411541	S_Shelf	ARAP1;ARAP1;ARAP1	cg27025703
cg06280578	0.0221954	0.769097	0.000127122	0.0296439	chr2	99136466	OpenSea	INPP4A;INPP4A;INPP4A;INPP4A	cg06280578
cg06057298	0.0221882	0.527401	0.000637158	0.0485	chr5	171986065	OpenSea		cg06057298
cg09177427	0.0221867	0.800527	3.76e-05	0.0199708	chr7	1412790	S_Shelf		cg09177427
cg01927472	0.0221853	0.686283	0.000307623	0.0384631	chr2	16213499	OpenSea	GACAT3	cg01927472
cg22284030	0.0221845	0.759702	0.000128191	0.0297254	chr11	47186273	OpenSea	ARFGAP2	cg22284030
cg25207432	0.0221805	0.729527	0.000101357	0.0276271	chr7	6347542	OpenSea		cg25207432
cg16766099	0.0221776	0.805078	0.000152777	0.03137	chr10	127759589	OpenSea	ADAM12;ADAM12;ADAM12;ADAM12;ADAM12	cg16766099
cg19422818	0.0221729	0.812572	0.00021426	0.0348154	chr9	74376928	OpenSea	TMEM2;TMEM2	cg19422818
cg15872058	0.0221707	0.83284	0.000340857	0.0397898	chr9	132191049	OpenSea		cg15872058
cg25760279	0.022159	0.733382	0.000467597	0.043765	chr12	122091229	OpenSea	MORN3	cg25760279
cg00441550	0.0221546	0.591055	0.000556161	0.0464069	chr20	29955998	OpenSea	DEFB118	cg00441550
cg01349621	0.0221516	0.663412	0.000444402	0.0430162	chr20	61165941	OpenSea	C20orf166	cg01349621
cg11959387	0.0221349	0.822263	1.45e-05	0.0155269	chr19	6721027	OpenSea	C3	cg11959387
cg01461478	0.0221264	0.827603	0.000195949	0.0339626	chr6	41118594	OpenSea	TREML1;TREML1;TREML1	cg01461478
cg22582794	0.0221205	0.761602	0.000306144	0.0384413	chr11	61014639	OpenSea	PGA5	cg22582794
cg06567521	0.0221103	0.834461	9.57e-05	0.0271451	chr6	12593099	OpenSea		cg06567521
cg10290180	0.0220997	0.778097	2.21e-05	0.0175157	chr6	33135269	OpenSea	COL11A2;COL11A2;COL11A2	cg10290180
cg01887418	0.0220972	0.785466	0.000283004	0.0375034	chr14	101913974	OpenSea		cg01887418
cg08790439	0.0220857	0.796542	0.000371338	0.0406226	chr5	163894376	OpenSea	LOC101927835	cg08790439
cg12244721	0.0220779	0.77523	0.00035632	0.0401093	chr11	114661898	OpenSea		cg12244721
cg22649800	0.0220742	0.730516	0.000105186	0.0279091	chr7	44748210	OpenSea	OGDH;OGDH	cg22649800
cg05276774	0.0220663	0.852002	0.000406001	0.0419043	chr11	95711046	OpenSea	MAML2	cg05276774
cg19741767	0.0220579	0.658242	0.000172549	0.0326214	chr19	29504414	OpenSea	LINC01532	cg19741767
cg10040355	0.0220574	0.803738	0.000249253	0.0363564	chr12	12990366	OpenSea		cg10040355
cg11839682	0.022056	0.803954	0.000689559	0.0498155	chr12	131196465	N_Shelf		cg11839682
cg01769553	0.0220512	0.567554	1.55e-05	0.0157261	chr14	94148391	OpenSea	KIAA1409	cg01769553
cg12196406	0.0220423	0.737813	0.000208711	0.0345847	chr19	35629576	N_Shelf	FXYD1;FXYD1	cg12196406
cg25424205	0.0220408	0.821547	6.85e-05	0.024519	chr12	69264281	OpenSea	CPM;CPM;CPM	cg25424205
cg07067905	0.0220387	0.682293	0.000339166	0.0397156	chr16	50479726	OpenSea		cg07067905
cg15969123	0.0220297	0.736153	0.000376362	0.040773	chr16	51058696	OpenSea	LOC101927334	cg15969123
cg08233605	0.0220282	0.680015	0.000645887	0.048712	chr5	139385566	OpenSea	NRG2;NRG2;NRG2;NRG2;NRG2	cg08233605
cg14581165	0.0220196	0.726288	0.000129345	0.029813	chr7	129072830	N_Shore	FAM40B;FAM40B	cg14581165
cg09778357	0.0219966	0.897732	0.000257456	0.0365509	chr19	56185537	N_Shore	U2AF2;U2AF2;EPN1;EPN1	cg09778357
cg17602903	0.0219918	0.703637	1.36e-05	0.0152132	chr1	27986074	N_Shore		cg17602903
cg16144206	0.0219897	0.800155	3.06e-05	0.018667	chr13	98728829	OpenSea		cg16144206
cg06550629	0.0219851	0.846051	1.33e-07	0.0041996	chr12	131439172	OpenSea	GPR133	cg06550629
cg01368674	0.0219791	0.718806	0.000647742	0.0487873	chr16	87356802	OpenSea		cg01368674
cg16193045	0.0219714	0.806217	0.000355256	0.0400877	chr2	163823957	OpenSea		cg16193045
cg11011354	0.0219654	0.218527	0.000261451	0.0366908	chr7	26745413	OpenSea	SKAP2;SKAP2	cg11011354
cg16051505	0.0219637	0.663168	4.49e-05	0.0213919	chr10	87410200	OpenSea	GRID1	cg16051505
cg08160870	0.0219625	0.7608	9.03e-05	0.0267158	chr2	8770917	OpenSea		cg08160870
cg26576890	0.0219549	0.835932	0.000260314	0.0366742	chr6	41374939	Island		cg26576890
cg00127353	0.0219453	0.856645	0.000537496	0.0457948	chr6	112210969	OpenSea		cg00127353
cg03100063	0.021944	0.588492	0.00032343	0.0391433	chr4	105864481	OpenSea		cg03100063
cg18637232	0.0219316	0.832021	1.3e-06	0.00860294	chr15	84321570	N_Shore	ADAMTSL3	cg18637232
cg25963505	0.0219213	0.778751	0.000588439	0.0472917	chr7	135413023	OpenSea	SLC13A4	cg25963505
cg21746724	0.0219128	0.712031	6.05e-06	0.0124812	chr3	47624064	S_Shelf		cg21746724
cg02430758	0.0219033	0.841071	6.74e-06	0.0127658	chr11	9161254	OpenSea	DENND5A;DENND5A	cg02430758
cg16196928	0.0218998	0.815821	0.000584741	0.047198	chr2	177799828	OpenSea		cg16196928
cg10055090	0.021898	0.827106	0.000677845	0.049512	chr14	103806622	OpenSea	EIF5;EIF5	cg10055090
cg17891505	0.0218952	0.737788	0.00063638	0.0484942	chr8	77318139	OpenSea		cg17891505
cg13867334	0.0218884	0.807155	0.000446289	0.0430746	chr1	165867166	OpenSea	UCK2	cg13867334
cg24333145	0.0218872	0.71064	0.000141383	0.0306478	chr12	6419409	N_Shore	PLEKHG6;PLEKHG6	cg24333145
cg27357802	0.0218861	0.747952	0.000514076	0.0451246	chr17	36133767	OpenSea		cg27357802
cg14471853	0.0218798	0.77153	2.12e-05	0.0173508	chr17	8980251	OpenSea	NTN1	cg14471853
cg06877840	0.0218751	0.81034	0.000258097	0.0365519	chr10	95362344	S_Shore	RBP4	cg06877840
cg23013372	0.0218638	0.55071	0.000154492	0.0315295	chr5	43212813	OpenSea	NIM1K;NIM1K	cg23013372
cg17343638	0.0218619	0.738194	9.89e-06	0.0143683	chr2	121230468	OpenSea		cg17343638
cg05514485	0.0218495	0.686975	0.000272987	0.0370844	chr4	167245670	OpenSea		cg05514485
cg02345089	0.0218441	0.740654	0.000606678	0.047681	chr2	16688253	N_Shore		cg02345089
cg16304436	0.0218438	0.817795	5.52e-05	0.0231783	chr7	73928455	OpenSea	GTF2IRD1;GTF2IRD1;GTF2IRD1	cg16304436
cg22219876	0.0218401	0.851904	0.000626771	0.0482744	chr7	33761784	OpenSea		cg22219876
cg10478167	0.0218363	0.78034	0.00017117	0.0325888	chr1	159825625	S_Shore	VSIG8;C1orf204	cg10478167
cg18951543	0.0218304	0.733978	0.00050103	0.0447549	chr7	157633867	S_Shelf	PTPRN2;PTPRN2;PTPRN2	cg18951543
cg25918505	0.0218247	0.785969	0.000356969	0.0401228	chr1	11821740	N_Shore	C1orf167	cg25918505
cg10115348	0.0218178	0.581366	0.000419712	0.0423092	chr1	17865653	N_Shore	ARHGEF10L	cg10115348
cg19641786	0.0218145	0.853167	0.000681709	0.0496601	chr5	38310065	OpenSea	EGFLAM;EGFLAM	cg19641786
cg03597671	0.0217963	0.749022	0.000209036	0.0345964	chr8	9944967	OpenSea	MSRA;MSRA	cg03597671
cg17211649	0.021792	0.772897	0.00011968	0.0291489	chr2	183230801	OpenSea	PDE1A;PDE1A;PDE1A;PDE1A	cg17211649
cg07717588	0.0217757	0.788836	0.000323245	0.0391433	chr2	235907647	OpenSea	SH3BP4	cg07717588
cg07492739	0.0217712	0.827988	6.78e-05	0.024519	chr2	29440395	OpenSea	ALK	cg07492739
cg06320643	0.0217601	0.830775	0.000544837	0.0460173	chr13	80060229	OpenSea	NDFIP2;NDFIP2	cg06320643
cg10960266	0.021759	0.837957	0.000634572	0.0484615	chr3	11610142	Island	VGLL4;VGLL4;VGLL4;VGLL4;VGLL4	cg10960266
cg11829616	0.0217548	0.82861	0.000363842	0.0404191	chr13	99101678	OpenSea	FARP1	cg11829616
cg00155685	0.0217538	0.653736	0.000393265	0.0414351	chr1	2146236	S_Shore		cg00155685
cg00202760	0.0217424	0.511922	0.000406591	0.0419043	chr16	88871911	Island	CDT1	cg00202760
cg01336414	0.021741	0.711323	2.16e-05	0.0174731	chr12	127410821	OpenSea	LOC101927592	cg01336414
cg02182444	0.0217387	0.667996	0.000101805	0.0276556	chr14	32281481	OpenSea	NUBPL;NUBPL;NUBPL;NUBPL	cg02182444
cg23487424	0.0217285	0.850315	0.000552399	0.0463186	chr10	15022616	OpenSea		cg23487424
cg27530370	0.0217076	0.80774	0.000215099	0.0348773	chr1	154589288	OpenSea	ADAR	cg27530370
cg06786050	0.0217067	0.523831	0.000358543	0.0402026	chr16	84401247	N_Shore	ATP2C2	cg06786050
cg03184441	0.0217058	0.761404	6.87e-05	0.0245379	chr8	143558509	Island	BAI1	cg03184441
cg11847517	0.0216962	0.772749	3.21e-07	0.00578513	chr20	47393114	OpenSea	PREX1	cg11847517
cg12139931	0.0216948	0.66015	0.000238917	0.0359424	chr20	55629539	OpenSea		cg12139931
cg20428768	0.0216867	0.77298	0.000502086	0.044778	chr5	136540914	OpenSea	SPOCK1	cg20428768
cg25263912	0.0216848	0.384824	0.000635208	0.0484767	chr17	21157094	OpenSea	NATD1	cg25263912
cg15442434	0.0216825	0.611858	0.000460201	0.0435056	chr6	170210649	OpenSea		cg15442434
cg23860266	0.0216746	0.838041	0.000560302	0.046535	chr6	3862385	OpenSea		cg23860266
cg24255032	0.0216741	0.785085	0.000555969	0.0464002	chr4	67602686	OpenSea		cg24255032
cg12482993	0.0216723	0.83282	0.000172738	0.0326214	chr12	117593354	Island	FBXO21;FBXO21	cg12482993
cg21525330	0.0216627	0.603245	0.000307653	0.0384631	chr5	149999182	OpenSea	SYNPO;SYNPO	cg21525330
cg19130500	0.021662	0.453534	0.000350549	0.0399738	chr7	66302157	OpenSea	GTF2IRD1P1	cg19130500
cg02724909	0.0216453	0.833195	0.000138233	0.0305231	chr5	149625104	OpenSea	CAMK2A;CAMK2A	cg02724909
cg04934402	0.0216309	0.842313	0.000554739	0.0463667	chr1	3379775	OpenSea	ARHGEF16	cg04934402
cg16279158	0.0216197	0.750415	0.000244641	0.0361855	chr11	5291214	OpenSea	HBE1;HBE1	cg16279158
cg17293125	0.0216149	0.817968	9.67e-07	0.00828871	chr10	97806190	S_Shore	CCNJ;CCNJ;CCNJ;ENTPD1-AS1	cg17293125
cg05983363	0.0216128	0.806187	6.88e-05	0.0245379	chr11	1143694	OpenSea		cg05983363
cg16603509	0.0216018	0.850682	9.53e-05	0.0271102	chr20	34213862	OpenSea		cg16603509
cg10046114	0.0215887	0.786783	0.000224633	0.0352559	chr14	91272038	OpenSea	TTC7B	cg10046114
cg03859906	0.0215783	0.866722	0.000574573	0.0470047	chr2	148634617	OpenSea	ACVR2A;ACVR2A;ACVR2A	cg03859906
cg10628030	0.0215751	0.770403	3.1e-06	0.0109526	chr1	49502670	OpenSea	AGBL4	cg10628030
cg03921156	0.0215683	0.866258	2.32e-06	0.0101221	chr10	114809894	OpenSea	TCF7L2;TCF7L2;TCF7L2;TCF7L2;TCF7L2;TCF7L2;TCF7L2;TCF7L2;TCF7L2;TCF7L2;TCF7L2;TCF7L2;TCF7L2	cg03921156
cg01101677	0.0215545	0.832389	0.000346386	0.039911	chr2	44313980	N_Shore		cg01101677
cg14430167	0.0215533	0.804791	0.000176361	0.0328928	chr5	38338820	OpenSea	EGFLAM;EGFLAM	cg14430167
cg10964627	0.0215443	0.598436	0.000231931	0.0356144	chr3	65985404	OpenSea	MAGI1;MAGI1;MAGI1	cg10964627
cg12057610	0.0215384	0.702626	1.02e-05	0.0143683	chr16	3702821	OpenSea	DNASE1	cg12057610
cg04472688	0.0215318	0.755942	3.67e-05	0.0198207	chr10	133516227	OpenSea		cg04472688
cg18062514	0.021529	0.758399	0.000118494	0.0290813	chr6	162476571	OpenSea	PARK2;PARK2;PARK2	cg18062514
cg10171468	0.0215283	0.764972	0.000164902	0.0322514	chr5	133766065	OpenSea	LOC102546229	cg10171468
cg12022414	0.0215281	0.873671	7.17e-08	0.0040791	chr6	151260319	OpenSea	MTHFD1L;MTHFD1L;MTHFD1L	cg12022414
cg13108653	0.0215277	0.836541	0.000165573	0.032252	chr1	22264489	OpenSea	HSPG2;HSPG2	cg13108653
cg26889735	0.0215217	0.793078	0.000222291	0.0351498	chr13	20764085	N_Shelf	GJB2	cg26889735
cg09695831	0.0215193	0.811282	0.000367374	0.0405067	chr1	144996395	OpenSea	PDE4DIP;PDE4DIP;PDE4DIP;PDE4DIP;PDE4DIP;PDE4DIP;PDE4DIP;PDE4DIP;NBPF20;NBPF9	cg09695831
cg18233101	0.0215058	0.825507	0.000143672	0.0307776	chr6	31948131	OpenSea	STK19;STK19;STK19	cg18233101
cg26433593	0.0214979	0.850144	0.000141145	0.0306478	chr1	22188531	N_Shelf	HSPG2	cg26433593
cg19478981	0.0214966	0.74126	0.00033814	0.0396582	chr5	153963358	OpenSea		cg19478981
cg13958583	0.0214786	0.821763	0.000145509	0.0309311	chr8	101774065	OpenSea		cg13958583
cg01254759	0.0214779	0.848831	8.08e-06	0.0134901	chr14	91738926	Island	CCDC88C	cg01254759
cg10795973	0.0214568	0.758555	0.000282755	0.0374984	chr20	55629748	OpenSea		cg10795973
cg01309011	0.0214542	0.832399	0.000523245	0.0453104	chr1	207113543	OpenSea	PIGR	cg01309011
cg18878150	0.0214514	0.682336	0.000581777	0.0471621	chr19	11594384	Island	ZNF653	cg18878150
cg05639678	0.0214503	0.779794	8.52e-05	0.0262013	chr19	8020176	OpenSea		cg05639678
cg05828992	0.0214435	0.835318	0.000438318	0.0428953	chr7	140732689	OpenSea		cg05828992
cg23676179	0.0214248	0.879001	0.000202012	0.0343468	chr7	4282548	OpenSea	SDK1;SDK1	cg23676179
cg18998310	0.0214157	0.714826	0.000294504	0.0380603	chr1	45799165	OpenSea	MUTYH;MUTYH;MUTYH;MUTYH;MUTYH;MUTYH;MUTYH;MUTYH;MUTYH;MUTYH;MUTYH;MUTYH;MUTYH	cg18998310
cg06365843	0.0214096	0.624971	4.64e-05	0.0216564	chr11	41330346	OpenSea		cg06365843
cg12405788	0.0214061	0.907721	8.74e-06	0.0139258	chr17	7384648	S_Shore	AMAC1L3;ZBTB4	cg12405788
cg06564813	0.0214058	0.48729	9.54e-06	0.0142545	chr1	229385062	OpenSea		cg06564813
cg13699771	0.0214026	0.581201	0.000226643	0.035377	chr19	30078458	OpenSea		cg13699771
cg07531056	0.021396	0.846099	0.000257972	0.0365519	chr14	75013390	OpenSea	LTBP2	cg07531056
cg18607707	0.0213877	0.646285	0.000662645	0.0491615	chr17	35843816	OpenSea		cg18607707
cg06243242	0.021383	0.765234	0.000569884	0.0468442	chr9	89988940	OpenSea		cg06243242
cg02757682	0.0213719	0.839366	9e-06	0.0139642	chr12	104195610	OpenSea	NT5DC3	cg02757682
cg07274340	0.0213712	0.796557	0.000236116	0.0358342	chr1	26124005	OpenSea		cg07274340
cg00988641	0.0213693	0.69726	0.000360078	0.0402528	chr6	33273965	OpenSea	TAPBP;TAPBP;TAPBP	cg00988641
cg01206944	0.021348	0.745746	0.000185046	0.0333831	chr15	26076321	OpenSea	ATP10A	cg01206944
cg07303577	0.021344	0.880038	4.44e-05	0.0213092	chr12	3280014	OpenSea	TSPAN9;TSPAN9	cg07303577
cg14566103	0.0213407	0.686959	0.000383372	0.0410215	chr5	6476406	OpenSea	UBE2QL1	cg14566103
cg24010336	0.0213405	0.735025	0.000479382	0.0440842	chr19	39467258	S_Shore	FBXO17	cg24010336
cg01311379	0.0213397	0.630917	0.000360667	0.0402699	chr3	45807578	OpenSea	SLC6A20;SLC6A20	cg01311379
cg01441386	0.0213385	0.804953	3.29e-06	0.0109526	chr1	159923408	OpenSea	SLAMF9;SLAMF9;SLAMF9	cg01441386
cg01615136	0.0213362	0.77043	1.92e-05	0.0167393	chr18	39044529	OpenSea		cg01615136
cg13649124	0.0213249	0.844144	2.44e-05	0.0177808	chr10	32063451	OpenSea		cg13649124
cg02339592	0.0213187	0.849059	4.33e-06	0.011057	chr1	181955925	OpenSea		cg02339592
cg22411854	0.0213173	0.796209	5.72e-05	0.0233497	chr5	156606572	OpenSea	ITK	cg22411854
cg01755187	0.021305	0.671236	0.000157593	0.0317548	chr1	4759920	OpenSea	AJAP1;AJAP1	cg01755187
cg10352303	0.0213031	0.813167	4.84e-05	0.0219555	chr16	87100972	OpenSea		cg10352303
cg03098721	0.021295	0.567107	0.000507544	0.0448869	chr1	84464084	N_Shore	TTLL7	cg03098721
cg09852871	0.0212948	0.638436	0.000262105	0.0367323	chr16	739598	N_Shore	WDR24	cg09852871
cg12712908	0.0212933	0.616682	3.39e-05	0.0193837	chr8	21966204	N_Shore	NUDT18	cg12712908
cg16776387	0.0212891	0.770697	1.21e-05	0.0145959	chr2	82902536	OpenSea		cg16776387
cg27311376	0.0212839	0.809125	1.05e-05	0.0143683	chr3	14582846	OpenSea	GRIP2	cg27311376
cg02657865	0.021282	0.861099	0.000130842	0.0299458	chr6	32077744	OpenSea	TNXB	cg02657865
cg17353224	0.0212782	0.595426	6.23e-05	0.0240829	chr18	60277608	OpenSea		cg17353224
cg11374582	0.0212639	0.609447	6.21e-05	0.0240829	chr17	61927086	S_Shore		cg11374582
cg11322810	0.0212605	0.776983	3.7e-05	0.019939	chr15	71634628	OpenSea	THSD4	cg11322810
cg01074196	0.0212591	0.832166	0.000147704	0.0310569	chr17	39749992	OpenSea		cg01074196
cg12118395	0.0212536	0.860816	0.000424747	0.0424916	chr15	64601742	OpenSea	CSNK1G1	cg12118395
cg05063374	0.0212448	0.85262	2.3e-05	0.0175157	chr17	38953512	Island	KRT28	cg05063374
cg14795572	0.0212445	0.676821	0.000662189	0.0491531	chr12	58131681	Island	AGAP2;AGAP2	cg14795572
cg14893919	0.0212397	0.83828	3.94e-06	0.0109794	chr17	34394147	OpenSea	CCL18	cg14893919
cg11880098	0.0212356	0.823668	2.76e-05	0.0182873	chr19	53844159	OpenSea	ZNF845	cg11880098
cg18213713	0.0212233	0.83826	1.52e-05	0.0157261	chr20	13975503	N_Shore	MACROD2	cg18213713
cg25696631	0.0212203	0.699235	0.000141865	0.0306478	chr11	64840252	OpenSea		cg25696631
cg05183966	0.0212168	0.635139	6.21e-06	0.0126618	chr1	111323224	Island		cg05183966
cg23201575	0.021213	0.775599	0.000372195	0.0406351	chr11	128809085	OpenSea	TP53AIP1	cg23201575
cg12294962	0.0212057	0.713284	0.000605257	0.0476236	chr5	175562764	OpenSea		cg12294962
cg02023885	0.0212034	0.751937	0.000601295	0.0475891	chr20	56814693	OpenSea	PPP4R1L	cg02023885
cg01531262	0.0211825	0.659185	0.000250468	0.0363991	chr3	139062631	N_Shore	MRPS22	cg01531262
cg12501665	0.02118	0.761875	0.000139267	0.0305853	chr20	31870281	OpenSea	BPIFB1	cg12501665
cg22575874	0.0211775	0.739149	0.000599416	0.0475374	chr7	5580966	OpenSea		cg22575874
cg06536578	0.0211749	0.77986	7.04e-05	0.0247123	chr14	24048555	S_Shore	JPH4;JPH4	cg06536578
cg03612350	0.0211678	0.828768	0.000180729	0.0330744	chr16	2500696	OpenSea	CCNF	cg03612350
cg05305993	0.0211642	0.189813	0.000603199	0.0476003	chr16	19078614	N_Shore	COQ7	cg05305993
cg15065627	0.0211636	0.795663	0.000530062	0.0455476	chr2	237796583	OpenSea		cg15065627
cg22330021	0.0211342	0.800891	0.000476619	0.0440012	chr11	64372277	N_Shelf		cg22330021
cg00565561	0.0211305	0.749397	0.000554166	0.0463582	chr3	41730513	OpenSea	ULK4	cg00565561
cg02839029	0.0211302	0.805022	0.000113627	0.0286666	chr17	79026206	Island	BAIAP2;BAIAP2;BAIAP2;BAIAP2	cg02839029
cg07738579	0.0211294	0.663099	6.97e-06	0.0128094	chr3	31056013	OpenSea		cg07738579
cg00660106	0.0211234	0.53709	0.000383361	0.0410215	chr10	118885753	Island		cg00660106
cg24322569	0.0211214	0.837432	1.84e-06	0.00952912	chr2	26846545	OpenSea	CIB4	cg24322569
cg00408210	0.0211086	0.751039	0.000630016	0.0483934	chr22	21401992	S_Shore	LRRC74B;LRRC74B;LRRC74B	cg00408210
cg05230130	0.0211056	0.694756	0.000213382	0.0347743	chr2	198176331	S_Shore	ANKRD44;ANKRD44	cg05230130
cg26921566	0.0211054	0.626313	0.000101483	0.0276271	chr19	1497483	S_Shore	REEP6	cg26921566
cg00996544	0.0211002	0.831676	3.98e-05	0.0204171	chr12	48425021	OpenSea		cg00996544
cg22489074	0.0210959	0.768738	0.000411332	0.0420314	chr12	69144440	OpenSea	SLC35E3	cg22489074
cg23725924	0.0210942	0.82466	2.05e-05	0.0172457	chr10	7763777	OpenSea	ITIH2	cg23725924
cg19301342	0.0210797	0.783474	0.000430634	0.0426773	chr19	19730243	S_Shore	PBX4;PBX4	cg19301342
cg20501434	0.0210723	0.786465	0.000520688	0.0452279	chr22	30868167	OpenSea	SEC14L3	cg20501434
cg21993406	0.0210693	0.473814	0.000172161	0.0326117	chr5	68484783	N_Shore	CENPH	cg21993406
cg07782179	0.021059	0.74926	6.44e-05	0.0243288	chr19	42894906	S_Shelf	CNFN	cg07782179
cg07706053	0.0210491	0.55262	0.000173001	0.0326214	chr1	19052179	OpenSea	PAX7;PAX7;PAX7	cg07706053
cg21975349	0.0210475	0.770206	1.09e-06	0.00828871	chr5	171916934	OpenSea		cg21975349
cg23093872	0.0210437	0.701922	3.77e-05	0.0199708	chr16	50472122	OpenSea		cg23093872
cg06985248	0.0210418	0.827045	4.34e-05	0.0211117	chr22	49220134	OpenSea		cg06985248
cg16068717	0.021033	0.850919	0.000436557	0.0428275	chr16	82029435	OpenSea		cg16068717
cg08349931	0.0210195	0.716502	1.03e-05	0.0143683	chr12	131498999	OpenSea	GPR133	cg08349931
cg00461685	0.0210184	0.818016	0.000197901	0.0341313	chr8	74198210	Island		cg00461685
cg26711406	0.0210142	0.771064	3.8e-05	0.0200493	chr16	85616330	OpenSea		cg26711406
cg26140483	0.0210011	0.838972	0.000280237	0.0373502	chr3	47952611	OpenSea	MAP4;MAP4;MAP4;MAP4	cg26140483
cg16230581	0.0209929	0.663919	0.00046596	0.0437127	chr14	95358041	OpenSea		cg16230581
cg14208374	0.020988	0.695607	2.66e-05	0.0182854	chr6	3176347	OpenSea		cg14208374
cg11389252	0.0209855	0.804372	5.15e-05	0.0225582	chr5	70681227	OpenSea	PMCHL2	cg11389252
cg04416111	0.0209849	0.809346	2.1e-05	0.0173477	chr16	87234895	OpenSea		cg04416111
cg08462108	0.0209844	0.811369	0.000495408	0.0446007	chr11	70680470	OpenSea	SHANK2	cg08462108
cg12042952	0.0209812	0.831888	0.000106053	0.0279275	chr2	100723240	S_Shelf	AFF3;AFF3	cg12042952
cg00849044	0.0209802	0.683085	0.000534402	0.0456679	chr8	145558967	Island	SCRT1	cg00849044
cg04381049	0.02098	0.816543	0.000650404	0.048866	chr6	44669229	OpenSea		cg04381049
cg05707833	0.0209795	0.772129	5.75e-05	0.023368	chr18	77203371	Island	NFATC1;NFATC1;NFATC1;NFATC1;NFATC1	cg05707833
cg21761406	0.0209725	0.776719	0.000370798	0.0406039	chr1	158110575	OpenSea	LOC646268	cg21761406
cg12869154	0.0209684	0.850417	0.00046299	0.0436168	chr18	11860956	OpenSea	GNAL;GNAL;GNAL;GNAL	cg12869154
cg20153601	0.0209515	0.663553	0.000549629	0.0462285	chr17	72937973	OpenSea	OTOP3	cg20153601
cg03371125	0.0209398	0.729822	0.000585011	0.0471986	chr11	2464845	N_Shore	KCNQ1	cg03371125
cg06343739	0.0209357	0.695196	1.36e-05	0.0152132	chr3	123553468	OpenSea	MYLK;MYLK;MYLK;MYLK	cg06343739
cg26032803	0.0209356	0.570122	0.000691079	0.0498621	chr14	96571158	OpenSea		cg26032803
cg13689699	0.0209349	0.882738	8.63e-05	0.0263452	chr9	137225311	OpenSea	RXRA	cg13689699
cg25712984	0.0209343	0.202318	3.51e-05	0.0195204	chr4	130467216	OpenSea		cg25712984
cg23550429	0.020925	0.71618	0.000278696	0.0372926	chr2	31020802	OpenSea	CAPN13	cg23550429
cg20998200	0.0209249	0.728612	0.000657461	0.0490469	chr11	22370099	OpenSea	SLC17A6	cg20998200
cg09602988	0.0209111	0.71095	0.000544151	0.0459857	chr1	182614384	OpenSea		cg09602988
cg09997791	0.0209059	0.699159	0.00015832	0.0317631	chr14	100196181	N_Shore		cg09997791
cg27132814	0.0209058	0.715845	1.87e-06	0.00952912	chr20	18794303	OpenSea	C20orf79	cg27132814
cg26912872	0.0209032	0.781055	4.05e-05	0.020477	chr10	72611609	OpenSea	SGPL1	cg26912872
cg04840679	0.020877	0.796346	0.000354518	0.0400832	chr10	1147201	N_Shore	WDR37	cg04840679
cg22658451	0.0208752	0.772365	0.000442921	0.0429967	chr6	116550594	OpenSea	NT5DC1	cg22658451
cg10146624	0.0208736	0.862591	1.42e-06	0.00879431	chr2	97093271	OpenSea		cg10146624
cg25822369	0.020872	0.379675	0.000464782	0.0436741	chr2	222237362	OpenSea		cg25822369
cg00369909	0.0208583	0.835258	0.000390473	0.0413509	chr22	42060908	N_Shore		cg00369909
cg23884241	0.0208581	0.536097	0.000253951	0.0364686	chr7	27169957	Island	HOXA4	cg23884241
cg10103800	0.020849	0.698984	0.000152873	0.03137	chr14	75069292	OpenSea	LTBP2	cg10103800
cg12214255	0.020847	0.749585	0.000158016	0.0317548	chr1	24119130	S_Shore	LYPLA2;LYPLA2	cg12214255
cg16880483	0.0208468	0.516159	0.000535841	0.0457116	chr9	135725675	OpenSea	AK8	cg16880483
cg06145818	0.0208227	0.713614	0.000360368	0.0402602	chr2	121468193	OpenSea		cg06145818
cg06353279	0.0208225	0.822389	0.000658349	0.0490469	chr18	2912735	N_Shore	EMILIN2	cg06353279
cg12896318	0.0208204	0.703267	0.000519935	0.0452279	chr5	173395358	OpenSea		cg12896318
cg23866403	0.0208199	0.846158	0.000241774	0.0360366	chr19	35617819	S_Shore	LGI4	cg23866403
cg01791421	0.0208144	0.746125	0.000631845	0.0484271	chr1	19996240	S_Shelf	HTR6	cg01791421
cg25182785	0.0208117	0.842314	0.000286408	0.0375947	chr5	73209024	OpenSea	ARHGEF28;ARHGEF28;ARHGEF28	cg25182785
cg22038124	0.020809	0.785092	0.000684758	0.0497597	chr15	51396175	OpenSea	TNFAIP8L3	cg22038124
cg04307169	0.0208077	0.703158	0.000533889	0.0456489	chr22	27017729	OpenSea	CRYBA4	cg04307169
cg05206832	0.0208038	0.764656	1.05e-05	0.0143683	chr19	42893103	S_Shore	CNFN	cg05206832
cg16025948	0.0208002	0.790802	0.000451236	0.0432401	chr10	17315742	OpenSea		cg16025948
cg16711291	0.0207961	0.835426	0.000520084	0.0452279	chr3	193991157	S_Shelf		cg16711291
cg09855384	0.0207954	0.86814	0.000209671	0.0345964	chr17	35684812	OpenSea	ACACA;ACACA;ACACA	cg09855384
cg08568273	0.0207879	0.788793	3.19e-05	0.0189506	chr12	103384450	OpenSea		cg08568273
cg19510565	0.0207834	0.737327	1.95e-05	0.016909	chr1	31217240	OpenSea	LAPTM5	cg19510565
cg14153679	0.0207806	0.834052	0.000666187	0.0492394	chr10	134703355	OpenSea		cg14153679
cg06518763	0.0207804	0.72955	0.000267803	0.0369532	chr17	7758421	N_Shore	TMEM88	cg06518763
cg05726758	0.0207705	0.747696	0.000302823	0.0383052	chr16	88448456	N_Shore		cg05726758
cg07549335	0.0207663	0.794003	4.14e-05	0.0207144	chr6	44696139	S_Shore		cg07549335
cg27223250	0.020765	0.712623	0.000492894	0.0445391	chr6	170492070	Island		cg27223250
cg23802491	0.0207598	0.783652	0.000695136	0.0499403	chr4	987312	S_Shore	SLC26A1;SLC26A1;SLC26A1;IDUA;IDUA	cg23802491
cg25226226	0.0207556	0.804062	0.000601846	0.0475891	chr17	47591494	S_Shore	NGFR	cg25226226
cg19268976	0.0207489	0.766599	0.000392627	0.041413	chr19	41129636	N_Shore	LTBP4;LTBP4;LTBP4	cg19268976
cg10207850	0.0207463	0.744188	0.000300452	0.0382441	chr2	26955177	S_Shelf		cg10207850
cg26459250	0.0207411	0.755575	0.000395803	0.0414856	chr16	88751432	N_Shore	SNAI3;SNAI3-AS1	cg26459250
cg00421385	0.0207376	0.842926	0.000623064	0.0481372	chr14	68731097	OpenSea	RAD51B;RAD51B;RAD51B	cg00421385
cg03072598	0.0207304	0.761738	0.00014975	0.0312508	chr3	71294380	OpenSea	FOXP1;FOXP1;FOXP1;FOXP1;FOXP1;FOXP1;FOXP1	cg03072598
cg02470697	0.0207213	0.913174	5.32e-06	0.0119673	chr2	48844916	Island	GTF2A1L;STON1-GTF2A1L;GTF2A1L	cg02470697
cg07781364	0.0207138	0.733153	3.88e-05	0.0202296	chr2	50774707	OpenSea	NRXN1;NRXN1	cg07781364
cg07154223	0.0207098	0.819824	3.52e-05	0.0195204	chr19	45811805	OpenSea	CKM;CKM	cg07154223
cg16009714	0.0207097	0.745242	6.25e-05	0.0240829	chr17	70241415	OpenSea		cg16009714
cg01352933	0.020705	0.548939	2.64e-05	0.0182596	chr15	65529443	OpenSea		cg01352933
cg19517291	0.0206929	0.825116	0.000486725	0.0443513	chr15	85201039	N_Shore	NMB;NMB	cg19517291
cg17138798	0.0206876	0.797269	0.000218816	0.0349679	chr20	57366502	OpenSea		cg17138798
cg07636338	0.0206849	0.786788	1.09e-05	0.0143683	chr19	46214108	N_Shore	FBXO46	cg07636338
cg14920015	0.0206796	0.692774	0.000232226	0.0356241	chr14	101036834	S_Shore	BEGAIN	cg14920015
cg14223135	0.0206743	0.557772	7.3e-05	0.024952	chr16	1310315	Island		cg14223135
cg04841983	0.0206644	0.839477	0.000637222	0.0485	chr11	110968091	OpenSea		cg04841983
cg16190478	0.0206609	0.434467	3.25e-05	0.0191039	chr21	45789122	Island	TRPM2	cg16190478
cg04242961	0.0206593	0.777916	0.000623351	0.0481514	chr2	121468231	OpenSea		cg04242961
cg20486986	0.020654	0.858681	8.65e-05	0.0263691	chr1	28431648	OpenSea		cg20486986
cg16510087	0.0206481	0.813522	2.42e-07	0.00482062	chr22	38618582	OpenSea	TMEM184B;TMEM184B;TMEM184B	cg16510087
cg05517208	0.0206463	0.799484	0.000343076	0.0398402	chr12	56718261	OpenSea	PAN2;PAN2;PAN2;PAN2;PAN2;PAN2	cg05517208
cg25105415	0.020644	0.914656	0.000666212	0.0492394	chr17	79913327	Island	NOTUM	cg25105415
cg17119126	0.0206438	0.871372	0.000113699	0.0286752	chr16	53568603	OpenSea		cg17119126
cg18731762	0.0206414	0.646548	0.000286231	0.0375947	chr4	6274597	S_Shelf	WFS1;WFS1	cg18731762
cg03183160	0.0206398	0.841056	0.000422204	0.0424158	chr15	58604363	OpenSea		cg03183160
cg15994683	0.020638	0.724505	0.000449089	0.0431711	chr5	87687222	OpenSea	TMEM161B-AS1;TMEM161B-AS1;TMEM161B-AS1;TMEM161B-AS1;TMEM161B-AS1	cg15994683
cg09458410	0.0206379	0.804819	0.000329758	0.0392983	chr19	32146724	OpenSea		cg09458410
cg18898325	0.020605	0.674039	0.000160577	0.0318581	chr22	42394382	N_Shore	WBP2NL	cg18898325
cg02999013	0.0206027	0.604252	0.000309105	0.0385577	chr19	36195455	Island		cg02999013
cg26149658	0.0205967	0.739569	0.000511987	0.0450757	chr4	2439423	OpenSea		cg26149658
cg04558175	0.0205948	0.63887	0.000359293	0.0402318	chr19	50031560	S_Shore	RCN3	cg04558175
cg04849850	0.0205872	0.717869	9.3e-05	0.0269517	chr2	86121000	OpenSea		cg04849850
cg18953506	0.0205853	0.708922	0.000103332	0.0277543	chr20	48639596	OpenSea		cg18953506
cg27055601	0.020577	0.812958	4.53e-05	0.0215012	chr13	113976676	S_Shore	LAMP1	cg27055601
cg17239385	0.0205749	0.867973	0.00049358	0.0445576	chr2	160899864	OpenSea	PLA2R1;PLA2R1;PLA2R1	cg17239385
cg03346733	0.0205741	0.820293	6.1e-05	0.0240178	chr19	13987364	N_Shore	NANOS3	cg03346733
cg25435273	0.0205736	0.786368	0.000502257	0.044778	chr3	15798041	OpenSea	ANKRD28;ANKRD28;ANKRD28;ANKRD28	cg25435273
cg04040682	0.0205704	0.829448	5.72e-05	0.0233497	chr1	48489201	OpenSea		cg04040682
cg06823633	0.0205671	0.860482	0.000400186	0.0416813	chr14	73167527	OpenSea	DPF3;DPF3;DPF3;DPF3	cg06823633
cg21454418	0.0205573	0.681976	2.77e-05	0.0182873	chr4	77167454	OpenSea	FAM47E	cg21454418
cg11015073	0.0205543	0.835798	0.000405019	0.0418605	chr16	1557441	S_Shelf	TELO2	cg11015073
cg20322433	0.0205531	0.798937	2.25e-05	0.0175157	chr1	33800173	OpenSea	PHC2;PHC2	cg20322433
cg06402903	0.0205517	0.789299	2.73e-06	0.0108632	chr6	105587759	S_Shelf	BVES-AS1	cg06402903
cg17281433	0.0205483	0.830672	0.000470356	0.0438359	chr19	2501029	OpenSea		cg17281433
cg11627664	0.020548	0.860849	0.000139005	0.0305853	chr2	55175271	OpenSea	EML6	cg11627664
cg21179654	0.0205418	0.803726	4.44e-10	0.000166625	chr3	114057297	OpenSea	ZBTB20;ZBTB20;ZBTB20;ZBTB20;ZBTB20;ZBTB20;ZBTB20	cg21179654
cg18568067	0.0205409	0.62046	0.000134828	0.0302881	chr11	46373641	S_Shelf	DGKZ;DGKZ;DGKZ	cg18568067
cg06844074	0.0205395	0.846405	0.00026109	0.0366885	chr6	33750079	OpenSea	LEMD2;LEMD2	cg06844074
cg15643430	0.0205368	0.832958	0.000590667	0.0473395	chr3	25465860	OpenSea	RARB;RARB	cg15643430
cg24570257	0.0205284	0.769498	4.38e-05	0.0212261	chr18	70439703	OpenSea	NETO1;NETO1	cg24570257
cg16284489	0.0205262	0.752905	4.16e-05	0.0207371	chr16	80266015	OpenSea	LOC102724084	cg16284489
cg27117853	0.0205186	0.81463	0.000623544	0.0481563	chr6	21354542	OpenSea		cg27117853
cg25815440	0.0205168	0.863942	4.31e-05	0.0211112	chr2	42134162	OpenSea		cg25815440
cg21759745	0.0204997	0.863752	0.000432131	0.0427123	chr17	28672726	OpenSea		cg21759745
cg10025030	0.0204991	0.632024	0.000552665	0.0463237	chr22	48943317	OpenSea	LOC284933;FAM19A5	cg10025030
cg14955103	0.020499	0.793124	2.31e-05	0.0175157	chr6	31864106	N_Shore	EHMT2;EHMT2	cg14955103
cg23237554	0.0204917	0.726536	0.000419262	0.0423041	chr12	30450547	OpenSea		cg23237554
cg04801430	0.0204841	0.799401	1.65e-05	0.0159544	chr19	3659739	Island	PIP5K1C	cg04801430
cg25424453	0.0204812	0.805215	0.000480032	0.0441043	chr22	23222560	OpenSea		cg25424453
cg00864770	0.0204783	0.764687	0.000386733	0.0412203	chr9	130484472	N_Shore	TTC16	cg00864770
cg05788176	0.020471	0.786135	5.2e-05	0.0227013	chr10	128950976	OpenSea	DOCK1;FAM196A	cg05788176
cg00102405	0.0204705	0.821213	0.000168371	0.0324421	chr12	48382339	OpenSea	COL2A1;COL2A1	cg00102405
cg24009842	0.020463	0.766635	2.79e-05	0.0182957	chr1	156549398	OpenSea	TTC24	cg24009842
cg19120580	0.02046	0.79482	0.000374017	0.040668	chr12	49173414	N_Shelf	ADCY6;ADCY6	cg19120580
cg01570602	0.0204555	0.809988	0.000233672	0.0356901	chr15	98957564	OpenSea		cg01570602
cg24637361	0.0204536	0.812942	0.000337835	0.0396451	chr2	211090684	S_Shore	ACADL	cg24637361
cg11224703	0.0204532	0.817916	0.000356787	0.0401153	chr2	232652112	S_Shore	COPS7B;COPS7B;COPS7B;COPS7B;COPS7B;COPS7B	cg11224703
cg04275692	0.0204361	0.765717	9.36e-06	0.014148	chr7	45610627	N_Shelf		cg04275692
cg06840327	0.0204333	0.834559	9.64e-05	0.0272348	chr4	68758259	OpenSea		cg06840327
cg20307799	0.020432	0.758909	0.000125405	0.0294955	chr3	57023605	OpenSea	ARHGEF3	cg20307799
cg20509003	0.0204285	0.537833	0.000666054	0.0492394	chr19	53893244	OpenSea		cg20509003
cg01201932	0.0204271	0.881144	0.000212247	0.0347424	chr14	24978681	OpenSea	CMA1	cg01201932
cg24332126	0.0204268	0.744872	0.000246269	0.0362439	chr1	205795767	OpenSea		cg24332126
cg08865559	0.020424	0.825083	0.000186628	0.0334868	chr1	3352257	S_Shore	PRDM16;PRDM16	cg08865559
cg04468927	0.020418	0.820008	2.55e-05	0.0180865	chr16	70514664	OpenSea	COG4	cg04468927
cg14148016	0.0204038	0.851359	6.89e-06	0.0128094	chr9	138874126	S_Shore		cg14148016
cg19158982	0.0204028	0.746303	0.000550095	0.0462398	chr14	96043928	OpenSea		cg19158982
cg17748896	0.0204008	0.636464	0.000108696	0.0281681	chr20	58940540	OpenSea		cg17748896
cg21986629	0.0203991	0.683848	0.000519392	0.0452279	chr3	13220968	OpenSea		cg21986629
cg21850271	0.0203942	0.865861	0.000140641	0.0306069	chr18	10414426	Island		cg21850271
cg11795488	0.0203906	0.711119	0.000208531	0.0345847	chr1	65038492	OpenSea	CACHD1	cg11795488
cg25025406	0.0203866	0.662432	0.000534623	0.0456788	chr20	32712351	OpenSea		cg25025406
cg09411495	0.0203822	0.750068	3e-05	0.018667	chr16	2142770	S_Shore	PKD1;PKD1	cg09411495
cg09989688	0.0203791	0.837612	0.000104029	0.0278102	chr11	45929369	OpenSea	C11orf94	cg09989688
cg13766589	0.0203776	0.753217	6.28e-05	0.0241019	chr9	139331009	N_Shore	INPP5E	cg13766589
cg20679513	0.0203737	0.835982	0.000628786	0.048334	chr6	33264522	N_Shore	RGL2;RGL2	cg20679513
cg08505890	0.0203642	0.816343	0.000159052	0.0317946	chr17	1385822	S_Shelf	MYO1C;MYO1C;MYO1C	cg08505890
cg19906454	0.0203637	0.562456	0.000529538	0.0455472	chr22	38840293	OpenSea	KCNJ4;KCNJ4	cg19906454
cg14875564	0.0203492	0.797065	0.000672809	0.0494166	chr1	186944266	OpenSea	PLA2G4A	cg14875564
cg21644489	0.020342	0.801448	0.000320599	0.0390426	chr15	63312170	OpenSea		cg21644489
cg07195674	0.0203417	0.781409	4.06e-05	0.020477	chr14	105603460	Island		cg07195674
cg26225478	0.0203349	0.813855	6.71e-05	0.0244742	chr5	1506445	OpenSea	LPCAT1	cg26225478
cg17649560	0.0203348	0.876392	0.000132096	0.0300519	chr17	28922372	OpenSea	LRRC37B2	cg17649560
cg16167582	0.0203347	0.652783	0.000466283	0.0437256	chr11	114999804	OpenSea		cg16167582
cg12355428	0.0203341	0.646527	0.000274039	0.0370922	chr19	39795690	N_Shelf		cg12355428
cg10084197	0.0203248	0.762648	0.000482766	0.0441952	chr14	88502073	OpenSea	LINC01146	cg10084197
cg12944534	0.0203242	0.766458	0.000164019	0.0321859	chr7	101063728	OpenSea	COL26A1;COL26A1	cg12944534
cg05695991	0.0203201	0.797402	0.000383009	0.0410215	chr11	1370978	OpenSea		cg05695991
cg02264935	0.0203175	0.790191	0.000200243	0.0342733	chr16	66551909	OpenSea	TK2;TK2;TK2;TK2;TK2;TK2;TK2;TK2	cg02264935
cg17173860	0.0203101	0.792529	0.000161915	0.031962	chr20	62319498	N_Shore	RTEL1;RTEL1;RTEL1;RTEL1;RTEL1-TNFRSF6B;RTEL1-TNFRSF6B;RTEL1;RTEL1;RTEL1;RTEL1	cg17173860
cg19887319	0.0203038	0.848227	5.18e-07	0.00683773	chr12	124763095	OpenSea	ZNF664-FAM101A	cg19887319
cg04830316	0.0202947	0.609347	0.000195836	0.0339626	chr1	203465361	OpenSea	OPTC	cg04830316
cg15451248	0.0202901	0.718645	0.000583889	0.047174	chr3	155570809	N_Shore	SLC33A1	cg15451248
cg01811559	0.0202812	0.856607	0.000677244	0.0494982	chr3	42051120	N_Shelf		cg01811559
cg22434252	0.02028	0.845811	0.000238518	0.0359335	chr18	13916535	OpenSea	MC2R;MC2R	cg22434252
cg27016544	0.0202778	0.833209	0.000637116	0.0485	chr17	10002002	OpenSea	GAS7	cg27016544
cg12629459	0.0202674	0.56526	0.000293961	0.0380348	chr19	42348749	Island	DMRTC2;LYPD4;LYPD4	cg12629459
cg10904867	0.0202617	0.683969	0.000453176	0.0433195	chr11	119218027	OpenSea	MFRP;C1QTNF5	cg10904867
cg11360718	0.0202616	0.775691	0.00053373	0.0456475	chr20	30720375	OpenSea	TM9SF4	cg11360718
cg06705227	0.0202613	0.834021	0.000388453	0.0412911	chr2	128339151	OpenSea	MYO7B	cg06705227
cg17150558	0.0202532	0.812097	0.000426949	0.04258	chr20	36663049	S_Shore	TTI1;TTI1;RPRD1B	cg17150558
cg20447066	0.0202507	0.82966	0.000351094	0.0399738	chr6	157824908	OpenSea	ZDHHC14;ZDHHC14	cg20447066
cg13399698	0.02024	0.719193	2.45e-05	0.0177808	chr12	53443059	S_Shore	TNS2;LOC283335;TNS2;TNS2	cg13399698
cg04737514	0.0202399	0.803444	6.42e-05	0.0243008	chr19	8122866	OpenSea	CCL25;CCL25	cg04737514
cg22267830	0.0202366	0.579745	2.35e-05	0.0175313	chr2	10626719	OpenSea		cg22267830
cg15650122	0.0202251	0.635389	0.00069254	0.0498759	chr10	56557855	OpenSea	PCDH15;PCDH15;PCDH15;PCDH15;PCDH15;PCDH15;PCDH15;PCDH15;PCDH15;PCDH15;PCDH15;PCDH15	cg15650122
cg02507181	0.020224	0.878189	0.000136794	0.0304135	chr12	10251536	OpenSea	CLEC1A;CLEC1A	cg02507181
cg05901884	0.0202098	0.845376	0.000333521	0.0394786	chr1	230256063	OpenSea	GALNT2;GALNT2	cg05901884
cg18712351	0.0202059	0.875123	5.47e-07	0.0071011	chr19	54224709	OpenSea	MIR520G	cg18712351
cg04117113	0.0201932	0.847251	2.08e-05	0.0172924	chr16	78105804	OpenSea		cg04117113
cg04528358	0.0201908	0.793325	0.00012214	0.0292231	chr17	73736104	N_Shelf	ITGB4;ITGB4;ITGB4	cg04528358
cg14179164	0.0201856	0.823785	0.000508729	0.0449595	chr14	75084315	OpenSea		cg14179164
cg25240964	0.0201781	0.821239	0.000542142	0.0459314	chr4	79339974	OpenSea	FRAS1;FRAS1	cg25240964
cg23640664	0.0201758	0.812614	3.66e-05	0.019795	chr2	134882048	S_Shelf		cg23640664
cg05004022	0.0201731	0.764019	8.83e-05	0.0265298	chr8	19093311	N_Shore	LOC100128993	cg05004022
cg01502829	0.0201711	0.69004	0.000507293	0.0448793	chr1	156625563	N_Shore	BCAN	cg01502829
cg23780635	0.0201659	0.82506	0.000543299	0.0459767	chr8	1880114	OpenSea	ARHGEF10	cg23780635
cg09959604	0.0201653	0.841445	1.82e-05	0.0165819	chr1	147169393	OpenSea		cg09959604
cg15163603	0.0201571	0.822203	0.000115224	0.0287848	chr12	132403897	OpenSea	ULK1	cg15163603
cg14210001	0.0201545	0.848084	3.33e-06	0.0109526	chr12	124601493	OpenSea		cg14210001
cg06730796	0.0201528	0.793425	1.99e-05	0.0171291	chr16	67271014	Island	FHOD1	cg06730796
cg21665242	0.0201445	0.666438	0.00065094	0.048866	chr5	175288523	OpenSea	CPLX2	cg21665242
cg07015014	0.0201439	0.820122	0.000357409	0.0401421	chr14	91770418	Island	CCDC88C	cg07015014
cg08133961	0.020142	0.828432	3.81e-06	0.0109794	chr6	43777259	OpenSea		cg08133961
cg05900441	0.0201367	0.818596	0.000666126	0.0492394	chr19	36602545	N_Shore		cg05900441
cg03797585	0.0201299	0.215332	0.000359099	0.0402284	chr2	47995054	OpenSea		cg03797585
cg00643145	0.0201209	0.843109	4.73e-05	0.0217226	chr16	11482317	OpenSea		cg00643145
cg14885015	0.0201173	0.177747	0.000289499	0.0377614	chr19	4748460	OpenSea		cg14885015
cg12855316	0.0201138	0.67022	0.000521685	0.045261	chr1	155230895	N_Shore	SCAMP3;SCAMP3	cg12855316
cg13189555	0.0201126	0.745408	0.000598163	0.0475234	chr16	71372154	OpenSea		cg13189555
cg25997843	0.020111	0.823251	0.000187522	0.0335326	chr22	21406407	OpenSea	LRRC74B;LRRC74B;LRRC74B	cg25997843
cg15618525	0.0201095	0.777222	0.000436063	0.0428275	chr5	180022909	S_Shelf		cg15618525
cg04958259	0.0201093	0.675187	0.000161849	0.031962	chr16	27781196	OpenSea	KIAA0556;KIAA0556	cg04958259
cg26847917	0.0200879	0.878683	1.72e-05	0.0161361	chr14	76459716	OpenSea	IFT43;IFT43;IFT43;IFT43;IFT43	cg26847917
cg15841006	0.0200844	0.837858	0.000585419	0.0471986	chr9	114840901	OpenSea	MIR3134;SUSD1;SUSD1;SUSD1	cg15841006
cg10203578	0.0200825	0.757375	0.000679033	0.0495809	chr1	162008295	OpenSea		cg10203578
cg19177531	0.0200806	0.8568	0.000368263	0.0405067	chr3	133753042	OpenSea		cg19177531
cg04793355	0.0200769	0.49241	0.000210916	0.0346625	chr17	74902382	OpenSea	MGAT5B;MGAT5B;MGAT5B	cg04793355
cg26161661	0.0200658	0.808662	1.31e-05	0.0149724	chr19	14536656	OpenSea		cg26161661
cg23052551	0.0200651	0.802075	0.000231536	0.0356142	chr20	1963310	OpenSea	PDYN	cg23052551
cg06413165	0.0200559	0.537846	0.000254949	0.0364877	chr14	65189412	OpenSea	PLEKHG3	cg06413165
cg04818689	0.0200527	0.859621	0.000248736	0.036319	chr22	42035011	OpenSea	XRCC6;XRCC6;XRCC6;XRCC6	cg04818689
cg06190555	0.0200524	0.809832	9.9e-06	0.0143683	chr9	134777001	OpenSea	MED27;MED27	cg06190555
cg00405942	0.0200456	0.855893	0.000665783	0.0492394	chr2	208977726	S_Shore		cg00405942
cg01112878	0.0200425	0.832901	0.000613732	0.0479125	chr6	107997468	OpenSea		cg01112878
cg08789079	0.0200411	0.849964	0.000533933	0.0456489	chr5	126148119	OpenSea	LMNB1;LMNB1	cg08789079
cg00582644	0.02003	0.827703	0.000323582	0.0391433	chr1	26331449	OpenSea		cg00582644
cg17264240	0.0200272	0.126554	0.000139141	0.0305853	chr4	186456976	S_Shore	PDLIM3;PDLIM3	cg17264240
cg17615134	0.0200214	0.601292	0.000342457	0.0398211	chr19	13685935	OpenSea		cg17615134
cg21230535	0.0200011	0.756622	0.000297381	0.03812	chr21	47556290	S_Shelf	FTCD	cg21230535
cg20824873	0.0199959	0.776992	3.02e-05	0.018667	chr22	22536054	OpenSea		cg20824873
cg14055379	0.0199897	0.817505	3.8e-06	0.0109794	chr9	128187841	OpenSea		cg14055379
cg26717935	0.0199897	0.737776	0.000108678	0.0281681	chr16	87759400	OpenSea	KLHDC4	cg26717935
cg01759672	0.019985	0.916115	0.000251916	0.0364012	chr5	137593418	Island	GFRA3	cg01759672
cg02061805	0.0199809	0.807458	0.000319476	0.039023	chr1	231028345	OpenSea		cg02061805
cg09449403	0.0199772	0.780387	0.000462613	0.0435977	chr14	23825605	S_Shelf		cg09449403
cg01988233	0.0199721	0.797089	0.000376	0.0407517	chr16	88885049	S_Shore	GALNS	cg01988233
cg18417227	0.0199669	0.812773	0.000355834	0.040091	chr7	40906421	OpenSea		cg18417227
cg27160524	0.019962	0.738834	0.000464428	0.043652	chr2	1691184	OpenSea	PXDN	cg27160524
cg02711128	0.0199603	0.790856	0.000120811	0.0291712	chr19	18318950	N_Shore	PDE4C;PDE4C;PDE4C	cg02711128
cg22034968	0.019942	0.721065	2.87e-05	0.0184339	chr19	47724582	OpenSea	BBC3;BBC3;BBC3;BBC3	cg22034968
cg03848135	0.0199242	0.736655	3.23e-06	0.0109526	chr5	175866116	OpenSea		cg03848135
cg06626102	0.0199236	0.593171	0.000307218	0.0384631	chr5	1346156	S_Shore	CLPTM1L	cg06626102
cg15673019	0.0199159	0.747436	0.000158598	0.0317946	chr13	111408954	OpenSea		cg15673019
cg07084721	0.0199117	0.787708	0.000237388	0.0358731	chr7	100200749	N_Shore	PCOLCE-AS1;PCOLCE	cg07084721
cg12398315	0.0199084	0.83795	0.000204613	0.03445	chr11	121424809	OpenSea	SORL1;SORL1	cg12398315
cg12319004	0.0198945	0.767403	0.00032045	0.0390354	chr1	226078237	S_Shelf	LEFTY1	cg12319004
cg14166869	0.0198945	0.68186	0.000287951	0.0376597	chr9	138045301	OpenSea		cg14166869
cg15691862	0.0198905	0.158801	0.00058572	0.0471986	chr1	47905438	Island	FOXD2;FOXD2	cg15691862
cg09363128	0.019888	0.651038	0.000639634	0.0485673	chr16	85478932	OpenSea		cg09363128
cg01631024	0.0198872	0.700111	0.000485895	0.0443351	chr5	158563352	OpenSea		cg01631024
cg08830588	0.019886	0.774334	0.000203626	0.034444	chr12	49939540	N_Shelf	KCNH3	cg08830588
cg22706007	0.0198838	0.176949	0.000275152	0.037107	chr10	32216359	N_Shore	ARHGAP12	cg22706007
cg26511326	0.0198832	0.738351	0.000695258	0.0499403	chr6	43399379	S_Shelf	ABCC10	cg26511326
cg11571462	0.0198824	0.663883	0.000434886	0.0427938	chr11	64348544	OpenSea		cg11571462
cg10596361	0.0198808	0.908134	0.000188872	0.0335762	chr8	10907750	OpenSea	XKR6	cg10596361
cg20786822	0.0198804	0.817634	6.99e-05	0.0246516	chr22	41161036	OpenSea		cg20786822
cg01909818	0.0198772	0.799009	1.23e-05	0.0145959	chr16	85137661	OpenSea	FAM92B	cg01909818
cg20935223	0.0198722	0.921944	1.48e-06	0.00879431	chr7	6208238	N_Shore	CYTH3	cg20935223
cg07392482	0.0198705	0.66718	0.000490061	0.0444428	chr18	10524910	N_Shore	NAPG	cg07392482
cg17240133	0.0198644	0.735655	0.000307114	0.0384586	chr15	57977245	OpenSea	GCOM1;GCOM1;GCOM1;GCOM1	cg17240133
cg09847330	0.0198428	0.851317	0.000691883	0.0498759	chr21	34436589	OpenSea	LINC00945;LINC00945	cg09847330
cg06757038	0.0198427	0.780498	0.000192772	0.0338369	chr15	40759027	OpenSea	BAHD1;BAHD1;BAHD1	cg06757038
cg01791121	0.0198399	0.743551	7.44e-05	0.0250068	chr15	66857640	OpenSea	LCTL	cg01791121
cg26706561	0.0198336	0.740541	0.000456794	0.0434401	chr9	613329	OpenSea	KANK1;KANK1;KANK1	cg26706561
cg12479696	0.0198212	0.855089	5.74e-05	0.0233551	chr11	6240462	OpenSea	FAM160A2;FAM160A2	cg12479696
cg26750010	0.0198131	0.786281	0.00013776	0.0304914	chr3	34244718	OpenSea		cg26750010
cg10183086	0.019808	0.847868	5.65e-05	0.0232292	chr22	30635038	OpenSea		cg10183086
cg17183531	0.0198056	0.710707	2.48e-05	0.0178981	chr3	48603978	OpenSea	COL7A1	cg17183531
cg07412883	0.0198049	0.739114	0.000327951	0.0392411	chr3	13132301	OpenSea		cg07412883
cg23168085	0.0198015	0.595365	0.000411743	0.0420496	chr12	1921095	OpenSea	CACNA2D4	cg23168085
cg23566503	0.0197957	0.554225	0.000498531	0.0446792	chr20	36149750	Island	NNAT;BLCAP;NNAT;BLCAP;BLCAP;BLCAP;BLCAP	cg23566503
cg24392646	0.0197948	0.762477	3.52e-05	0.0195204	chr7	1451332	Island		cg24392646
cg13478289	0.0197916	0.6764	3.69e-05	0.0198963	chr6	33132650	S_Shelf	COL11A2;COL11A2;COL11A2	cg13478289
cg13510596	0.019785	0.770016	0.000196224	0.0339626	chr5	140132910	OpenSea		cg13510596
cg16866107	0.0197833	0.780875	0.000688379	0.0497873	chr2	239404737	OpenSea		cg16866107
cg01640773	0.0197767	0.79294	0.000229245	0.0355353	chr3	10796230	OpenSea		cg01640773
cg12466983	0.0197664	0.702567	0.000103484	0.0277701	chr1	203110197	OpenSea	ADORA1;ADORA1	cg12466983
cg21603006	0.0197639	0.745697	0.000584784	0.047198	chr19	1428919	Island	DAZAP1;DAZAP1	cg21603006
cg08745810	0.0197615	0.752855	0.000666884	0.049261	chr17	6207570	OpenSea		cg08745810
cg18933199	0.019756	0.844773	0.000485375	0.0443153	chr5	173219000	OpenSea	LINC01485	cg18933199
cg01288210	0.0197537	0.832236	0.000292331	0.0379434	chr5	176958346	Island	FAM193B;FAM193B	cg01288210
cg11446693	0.0197534	0.511677	6.71e-05	0.0244742	chr19	59074994	S_Shore	MZF1;MZF1;LOC100131691	cg11446693
cg23715104	0.0197514	0.703268	0.000171379	0.0325888	chr7	135413099	OpenSea	SLC13A4	cg23715104
cg18679976	0.0197504	0.807306	6.85e-05	0.024519	chr7	3927032	OpenSea	SDK1	cg18679976
cg24843789	0.019748	0.841186	0.000387317	0.0412529	chr22	41905304	OpenSea	ACO2	cg24843789
cg08423378	0.0197442	0.840505	0.000365282	0.0404797	chr7	1447192	N_Shore		cg08423378
cg08730747	0.0197376	0.845469	0.00013191	0.0300519	chr16	4385382	OpenSea	GLIS2	cg08730747
cg11037750	0.0197348	0.78648	0.000226947	0.0353867	chr19	41837015	Island	TGFB1	cg11037750
cg17614165	0.0197323	0.779883	3.53e-05	0.0195204	chr11	47468663	OpenSea	RAPSN;RAPSN	cg17614165
cg04255675	0.0197317	0.816879	0.000399123	0.0416229	chr17	20075915	OpenSea	CYTSB;CYTSB;CYTSB;CYTSB	cg04255675
cg03004126	0.0197228	0.782541	2.32e-06	0.0101221	chr16	11325588	N_Shore		cg03004126
cg22240693	0.0197103	0.823613	0.000383845	0.0410339	chr1	47875440	OpenSea	LINC01389	cg22240693
cg14483159	0.0197076	0.741523	0.000417649	0.0422525	chr17	63258335	OpenSea		cg14483159
cg27133681	0.0197056	0.673664	0.000207153	0.0345196	chr10	75577627	OpenSea	CAMK2G;CAMK2G;CAMK2G;CAMK2G;CAMK2G;CAMK2G	cg27133681
cg13470125	0.0196992	0.618685	0.000529603	0.0455472	chr19	614474	N_Shore	HCN2	cg13470125
cg22363520	0.0196882	0.897213	1.18e-05	0.0144858	chr6	35558488	OpenSea	FKBP5;FKBP5;FKBP5;FKBP5	cg22363520
cg00838996	0.0196881	0.763085	0.000228164	0.0354793	chr12	55368159	OpenSea	TESPA1;TESPA1;TESPA1;TESPA1	cg00838996
cg07679975	0.0196863	0.726695	0.00056161	0.0465818	chr1	30944015	OpenSea		cg07679975
cg12050504	0.0196804	0.818975	0.000233254	0.0356856	chr9	101568592	N_Shore	GALNT12	cg12050504
cg12393844	0.0196794	0.687428	0.000551425	0.0463013	chr15	85438476	OpenSea	SLC28A1;SLC28A1;SLC28A1;SLC28A1	cg12393844
cg07433449	0.0196759	0.832833	9.75e-05	0.0273258	chr6	31855498	N_Shore	EHMT2;EHMT2	cg07433449
cg00092711	0.0196691	0.784635	0.000518855	0.0452279	chr21	47850317	N_Shore	PCNT	cg00092711
cg10192933	0.0196653	0.822263	0.00033993	0.0397612	chr9	127194043	OpenSea		cg10192933
cg04661001	0.019665	0.829503	0.000351965	0.0400216	chr19	19217217	N_Shelf	SLC25A42	cg04661001
cg00093042	0.0196641	0.840118	0.000285791	0.0375947	chr14	105398427	Island	PLD4;PLD4	cg00093042
cg04652884	0.0196617	0.716702	3.49e-05	0.0195006	chr1	1513110	S_Shelf		cg04652884
cg00035937	0.0196584	0.765906	6.69e-05	0.0244742	chr7	91874085	N_Shore	KRIT1;KRIT1;KRIT1;KRIT1;ANKIB1;KRIT1	cg00035937
cg14203417	0.0196493	0.764955	0.000292813	0.0379579	chr9	138897027	OpenSea		cg14203417
cg13831884	0.0196442	0.591019	0.000402897	0.0417785	chr19	39098514	OpenSea	MAP4K1;MAP4K1;MAP4K1;MAP4K1	cg13831884
cg18684905	0.0196389	0.90207	0.000469104	0.0437915	chr19	1822532	Island	REXO1	cg18684905
cg05883855	0.0196357	0.848062	0.000148996	0.031213	chr5	21614487	OpenSea		cg05883855
cg09126284	0.0196249	0.786525	9.47e-05	0.0270504	chr10	102795830	S_Shelf	SFXN3	cg09126284
cg16379698	0.0196246	0.742051	0.000667517	0.0492871	chr4	187457682	OpenSea	MTNR1A	cg16379698
cg08918709	0.0196234	0.837757	0.000602094	0.0475891	chr6	30074219	S_Shelf	TRIM31	cg08918709
cg02243946	0.0196226	0.885224	0.000418279	0.0422741	chr8	1423352	OpenSea		cg02243946
cg01676938	0.0196196	0.733915	8.39e-05	0.0260286	chr7	150631584	OpenSea		cg01676938
cg17470231	0.0196109	0.72981	5.5e-05	0.0231114	chr11	57304885	OpenSea		cg17470231
cg01594108	0.0196096	0.772619	0.000313671	0.0387917	chr22	49202319	OpenSea		cg01594108
cg25283486	0.0196076	0.80064	0.000411184	0.0420303	chr7	4924010	S_Shore	RADIL	cg25283486
cg17900120	0.0196059	0.847682	0.000126366	0.0295523	chr12	67981323	OpenSea		cg17900120
cg15568827	0.0196037	0.729274	0.00016949	0.0325191	chr2	208878720	OpenSea	PLEKHM3	cg15568827
cg21683659	0.0196022	0.848962	0.000181096	0.0331087	chr2	242844943	Island		cg21683659
cg27115257	0.0195921	0.705544	0.000139135	0.0305853	chr1	54745056	OpenSea	SSBP3;SSBP3;SSBP3	cg27115257
cg26179758	0.0195891	0.804377	0.000562376	0.0465839	chr8	38693094	OpenSea	TACC1;TACC1;TACC1	cg26179758
cg14533336	0.0195876	0.799193	0.000268752	0.0369683	chr19	47993152	OpenSea	NAPA-AS1;NAPA;NAPA;NAPA	cg14533336
cg13620110	0.0195773	0.87423	0.000319469	0.039023	chr19	10226628	Island	EIF3G	cg13620110
cg23193209	0.0195763	0.788687	0.000198935	0.0342076	chr4	5972071	OpenSea	C4orf50	cg23193209
cg26919690	0.0195747	0.799003	0.000425891	0.0425264	chr8	62146864	OpenSea		cg26919690
cg00781633	0.01955	0.882863	0.000244157	0.0361855	chr16	83233701	OpenSea	CDH13;CDH13;CDH13;CDH13	cg00781633
cg09225056	0.0195305	0.626107	0.000458204	0.04345	chr5	132563068	OpenSea	FSTL4	cg09225056
cg23696864	0.0195295	0.801923	0.000137619	0.0304706	chr17	67449345	OpenSea	MAP2K6	cg23696864
cg10783910	0.0195243	0.865607	9.08e-05	0.0267626	chr12	48356323	N_Shore	TMEM106C;TMEM106C;TMEM106C;TMEM106C	cg10783910
cg18592964	0.0195187	0.83174	0.000211875	0.0346969	chr5	96051476	OpenSea	CAST;CAST;CAST;CAST;CAST;CAST;CAST;CAST;CAST;CAST	cg18592964
cg03402112	0.0195127	0.681098	0.000124576	0.0294128	chr22	20121432	S_Shore	ZDHHC8;ZDHHC8	cg03402112
cg22537334	0.0195103	0.819361	4.32e-05	0.0211112	chr15	70354691	OpenSea	TLE3;TLE3;TLE3	cg22537334
cg03780505	0.0195094	0.798937	0.000294662	0.0380603	chr22	46001520	OpenSea	LINC01589	cg03780505
cg14167452	0.0195063	0.807781	0.000266713	0.036918	chr15	69962061	OpenSea	PCAT29;PCAT29	cg14167452
cg09118152	0.0195045	0.786603	0.00042851	0.0426096	chr12	111394607	OpenSea		cg09118152
cg25274008	0.0194968	0.822972	0.000253585	0.0364566	chr1	33648648	S_Shore	TRIM62	cg25274008
cg04069074	0.0194787	0.76378	0.000181016	0.0331024	chr13	112051117	N_Shelf		cg04069074
cg05057054	0.0194696	0.763052	0.000527611	0.0454906	chr22	43716146	OpenSea	SCUBE1	cg05057054
cg12708331	0.0194668	0.760576	0.000380957	0.0409895	chr1	3440961	OpenSea	MEGF6	cg12708331
cg19547697	0.0194574	0.747083	2.53e-05	0.0180456	chr14	101017381	OpenSea	BEGAIN;BEGAIN	cg19547697
cg19963944	0.0194564	0.784372	0.000102597	0.0277078	chr17	65045415	OpenSea	CACNG1	cg19963944
cg19630351	0.0194484	0.602677	0.000187719	0.0335326	chr22	42808846	OpenSea	NFAM1	cg19630351
cg20681708	0.0194394	0.426266	0.000199135	0.0342076	chr19	46144302	N_Shore	EML2-AS1;EML2-AS1;EML2;EML2	cg20681708
cg12576596	0.019436	0.88244	0.000101551	0.0276271	chr15	82452697	OpenSea	EFTUD1;EFTUD1	cg12576596
cg09662588	0.0194306	0.490655	0.000140269	0.0305853	chr17	58114439	OpenSea		cg09662588
cg07790781	0.0194297	0.649268	6.32e-05	0.0241171	chr2	179161606	OpenSea	OSBPL6;OSBPL6;OSBPL6;OSBPL6	cg07790781
cg25766271	0.0194296	0.195459	0.000198182	0.0341718	chr4	6564640	N_Shore		cg25766271
cg26453399	0.0194272	0.793279	0.000481033	0.0441374	chr11	122882213	OpenSea		cg26453399
cg14273502	0.0194268	0.384682	0.000452211	0.0432598	chr12	113013494	Island		cg14273502
cg02238624	0.0194242	0.821047	0.000216523	0.0349206	chr11	119533790	N_Shore	PVRL1;PVRL1	cg02238624
cg00201457	0.0194236	0.635444	0.0001969	0.0340459	chr3	140405436	S_Shelf	TRIM42	cg00201457
cg16509088	0.0194236	0.743225	0.000655639	0.0489992	chr21	46120542	OpenSea	TSPEAR;TSPEAR	cg16509088
cg14937388	0.0194208	0.812312	9.36e-07	0.00828871	chr1	59875105	OpenSea	FGGY;FGGY;FGGY;FGGY	cg14937388
cg22110517	0.0194168	0.759905	0.000416151	0.0422264	chr17	4800583	N_Shore	MINK1;MINK1;MINK1;MINK1	cg22110517
cg17181255	0.0194121	0.837236	0.00037035	0.040597	chr12	6419412	N_Shore	PLEKHG6;PLEKHG6	cg17181255
cg01696681	0.0194065	0.867327	0.000422885	0.0424275	chr3	168525177	OpenSea	EGFEM1P	cg01696681
cg12342742	0.0194031	0.698405	6.81e-05	0.024519	chr11	64835040	OpenSea		cg12342742
cg22840652	0.0193831	0.71157	0.000323522	0.0391433	chr18	77358363	OpenSea		cg22840652
cg04434760	0.0193821	0.854242	0.000681457	0.0496532	chr22	46979988	OpenSea		cg04434760
cg08746049	0.0193769	0.859742	0.000518025	0.0452117	chr11	1276034	S_Shore	MUC5B	cg08746049
[truncated: 8,336 more rows]
