# Supplementary material for: Association between chronic stress and the epigenome: Exploration of psychological and biological stress
Source: PLoS One. 2026 Apr 6;21(4):e0346517. doi: 10.1371/journal.pone.0346517 (PMC13052847; doi:10.1371/journal.pone.0346517)
Supplement: S3 Table — Includes information regarding pathway description, number of genes in KEGG term, number of genes differentially methylated, p value, and FDR adjusted p value. (XLSX) [file pone.0346517.s005.xlsx]

## Sheet: S3 Table
Description	Number of genes in KEGG term	Number of genes differentially methylated	p	FDR_p
Metabolic pathways	1486	1291	1.5e-11	5.5e-09
Pathways in cancer	512	457	9.69e-07	0.000177812
Shigellosis	238	219	2.08e-06	0.000194328
MAPK signaling pathway	287	264	2.18e-06	0.000194328
Pathways of neurodegeneration - multiple diseases	450	401	2.65e-06	0.000194328
Rap1 signaling pathway	207	193	7.23e-06	0.000442511
Protein processing in endoplasmic reticulum	163	152	1.68e-05	0.000882562
Axon guidance	175	164	3.83e-05	0.00155117
Endocytosis	243	222	4.16e-05	0.00155117
Parathyroid hormone synthesis, secretion and action	113	108	4.23e-05	0.00155117
