# Supplementary material for: Association between chronic stress and the epigenome: Exploration of psychological and biological stress
Source: PLoS One. 2026 Apr 6;21(4):e0346517. doi: 10.1371/journal.pone.0346517 (PMC13052847; doi:10.1371/journal.pone.0346517)
Supplement: S4 Table — Includes information regarding pathway description, number of genes in KEGG term, number of genes differentially methylated, p value, and FDR adjusted p value. (XLSX) [file pone.0346517.s006.xlsx]

## Sheet: UTX_ss.hits_dnam_hcc_t2_KEGG_5e
Description	Number of genes in KEGG term	Number of genes differentially methylated	p	FDR_p
Metabolic pathways	1477	1405	1.58e-12	5.67e-10
Focal adhesion	194	194	1.27e-08	2.28e-06
MAPK signaling pathway	287	282	1.93e-07	2.31e-05
Cytoskeleton in muscle cells	224	221	7.69e-07	6.9e-05
Ras signaling pathway	227	223	3.15e-06	0.000161683
Vascular smooth muscle contraction	132	132	2.84e-06	0.000161683
Pathways of neurodegeneration - multiple diseases	450	433	2.78e-06	0.000161683
Rap1 signaling pathway	207	204	4.78e-06	0.000182796
Lysosome	127	127	4.89e-06	0.000182796
Endocytosis	243	238	5.09e-06	0.000182796
